# Supplementary material for: N-(Pyrazin-2-yl)aniline
Source: Acta Crystallogr Sect E Struct Rep Online. 2008 Oct 11;64(Pt 11):o2105. doi: 10.1107/S1600536808031942 (PMC2959679; doi:10.1107/S1600536808031942)
Supplement: Supplementary file 1 [file e-64-o2105-sup1.cif]

##############################################################################
###                                                                        ###
###        Electronic paper (Acta Crystallographica Section E)             ###
###                                                                        ###
##############################################################################
#                                                                            #
# This CIF contains the data in a paper accepted for publication in Acta     #
# Crystallographica Section E. It conforms to the requirements of Notes      #
# for Authors for Section E, and has been peer reviewed under the auspices   #
# of the IUCr Commission on Journals.                                        #
#                                                                            #
# Full details of the Crystallographic Information File format               #
# are given in the paper "The Crystallographic Information File (CIF):       #
# a New Standard Archive File for Crystallography" by S. R. Hall, F. H.      #
# Allen and I. D. Brown [Acta Cryst. (1991), A47, 655-685].                  #
#                                                                            #
# The current version of the core CIF dictionary is obtainable from          #
# ftp://ftp.iucr.org/pub/cif_core.dic. The current version number is 2.4.    #
#                                                                            #
# Software is freely available for graphical display of the structure(s) in  #
# this CIF.  For information consult the CIF home page http://www.iucr.org/  #
# cif/home.html                                                              #
#                                                                            #
# This file may be used for bona fide research purposes within the           #
# scientific community so long as proper attribution is given to the journal # 
# article from which it was obtained.                                        #
#                                                                            #
##############################################################################
                                             
data_global
_audit_creation_method     SHELXL-97
_journal_date_recd_electronic     2008-09-10
_journal_date_accepted     2008-10-04
_journal_name_full     'Acta Crystallographica, Section E'
_journal_year     2008
_journal_volume     64
_journal_issue     11
_journal_page_first     o2105
_journal_page_last     o2105
_journal_paper_category     QO
_journal_coeditor_code     PK2121
_publ_contact_author_name     'Dr Seik Weng Ng'
_publ_contact_author_address
;
Department of Chemistry
University of Malaya
50603 Kuala Lumpur
Malaysia
;
_publ_contact_author_email     seikweng@um.edu.my
_publ_contact_author_fax     '03 7967 4193'
_publ_contact_author_phone     '03 7967 6778'
_publ_section_title
;
N-(Pyrazin-2-yl)aniline
;
loop_
    _publ_author_name
    _publ_author_address
    'Wan Saffiee, Wan Ainna Mardhiah'
;
Department of Chemistry
University of Malaya
50603 Kuala Lumpur
Malaysia
;
    'Idris, Azila'
;
Department of Chemistry
University of Malaya
50603 Kuala Lumpur
Malaysia
;
    'Abdullah, Zanariah'
;
Department of Chemistry
University of Malaya
50603 Kuala Lumpur
Malaysia
;
    'Aiyub, Zaharah'
;
Department of Chemistry
University of Malaya
50603 Kuala Lumpur
Malaysia
;
    'Ng, Seik Weng'
;
Department of Chemistry
University of Malaya
50603 Kuala Lumpur
Malaysia
;
data_I
_audit_creation_method     SHELXL97
_chemical_name_systematic
;
N-(pyrazin-2-yl)aniline
;
_chemical_name_common     ?
_chemical_formula_moiety     'C10 H9 N3'
_chemical_formula_sum     'C10 H9 N3'
_chemical_formula_iupac     'C10 H9 N3'
_chemical_formula_weight     171.20
_chemical_melting_point     ?
_symmetry_cell_setting     monoclinic
_symmetry_space_group_name_H-M     'P 21/c'
_symmetry_space_group_name_Hall     '-P 2ybc'
loop_
    _symmetry_equiv_pos_as_xyz
    'x, y, z'
    '-x, y+1/2, -z+1/2'
    '-x, -y, -z'
    'x, -y-1/2, z-1/2'
_cell_length_a     11.0644(3)
_cell_length_b     7.8423(3)
_cell_length_c     10.8907(3)
_cell_angle_alpha     90.00
_cell_angle_beta     116.439(2)
_cell_angle_gamma     90.00
_cell_volume     846.15(5)
_cell_formula_units_Z     4
_cell_measurement_reflns_used     3723
_cell_measurement_theta_min     3.3
_cell_measurement_theta_max     26.4
_cell_measurement_temperature     100(2)
_exptl_crystal_description     prism
_exptl_crystal_colour     colourless
_exptl_crystal_size_max     0.20
_exptl_crystal_size_mid     0.10
_exptl_crystal_size_min     0.05
_exptl_crystal_density_diffrn     1.344
_exptl_crystal_density_meas     ?
_exptl_crystal_density_method     'not measured'
_exptl_crystal_F_000     360
_exptl_absorpt_coefficient_mu     0.085
_exptl_absorpt_correction_type     none
_exptl_absorpt_process_details     ?
_exptl_absorpt_correction_T_min     ?
_exptl_absorpt_correction_T_max     ?
_diffrn_ambient_temperature     100(2)
_diffrn_radiation_type     MoK\a
_diffrn_radiation_wavelength     0.71073
_diffrn_radiation_source     'fine-focus sealed tube'
_diffrn_radiation_monochromator     graphite
_diffrn_measurement_device_type     'Bruker SMART APEX'
_diffrn_measurement_method     \w
_diffrn_detector_area_resol_mean     ?
_diffrn_reflns_number     5664
_diffrn_reflns_av_R_equivalents     0.0328
_diffrn_reflns_av_sigmaI/netI     0.0377
_diffrn_reflns_theta_min     3.31
_diffrn_reflns_theta_max     27.50
_diffrn_reflns_theta_full     27.50
_diffrn_measured_fraction_theta_max     0.994
_diffrn_measured_fraction_theta_full     0.994
_diffrn_reflns_limit_h_min     -14
_diffrn_reflns_limit_h_max     14
_diffrn_reflns_limit_k_min     -10
_diffrn_reflns_limit_k_max     10
_diffrn_reflns_limit_l_min     -14
_diffrn_reflns_limit_l_max     14
_diffrn_standards_number     0
_diffrn_standards_interval_count     .
_diffrn_standards_interval_time     .
_diffrn_standards_decay_%     ?
_reflns_number_total     1934
_reflns_number_gt     1463
_reflns_threshold_expression     I>2\s(I)
_refine_ls_structure_factor_coef     Fsqd
_refine_ls_matrix_type     full
_refine_ls_R_factor_all     0.0581
_refine_ls_R_factor_gt     0.0405
_refine_ls_wR_factor_gt     0.0912
_refine_ls_wR_factor_ref     0.1013
_refine_ls_goodness_of_fit_ref     1.031
_refine_ls_restrained_S_all     1.031
_refine_ls_number_reflns     1934
_refine_ls_number_parameters     122
_refine_ls_number_restraints     1
_refine_ls_hydrogen_treatment     mixed
_refine_ls_weighting_scheme     calc
_refine_ls_weighting_details
        'calc w = 1/[\s^2^(Fo^2^)+(0.0421P)^2^+0.247P] where P=(Fo^2^+2Fc^2^)/3'
_atom_sites_solution_hydrogens     geom
_atom_sites_solution_primary     direct
_atom_sites_solution_secondary     difmap
_refine_ls_shift/su_max     0.001
_refine_ls_shift/su_mean     0.001
_refine_diff_density_max     0.226
_refine_diff_density_min     -0.226
_refine_ls_extinction_method     none
_refine_ls_extinction_coef     ?
loop_
    _atom_type_symbol
    _atom_type_description
    _atom_type_scat_dispersion_real
    _atom_type_scat_dispersion_imag
    _atom_type_scat_source
    'C' 'C' 0.0033 0.0016
                         'International Tables Vol C Tables 4.2.6.8 and 6.1.1.4'
    'H' 'H' 0.0000 0.0000
                         'International Tables Vol C Tables 4.2.6.8 and 6.1.1.4'
    'N' 'N' 0.0061 0.0033
                         'International Tables Vol C Tables 4.2.6.8 and 6.1.1.4'
_computing_data_collection     'APEX2 (Bruker, 2007)'
_computing_cell_refinement     'SAINT (Bruker, 2007)'
_computing_data_reduction     'SAINT (Bruker, 2007)'
_computing_structure_solution     'SHELXS97 (Sheldrick, 2008)'
_computing_structure_refinement     'SHELXL97 (Sheldrick, 2008)'
_computing_molecular_graphics     'X-SEED (Barbour, 2001)'
_computing_publication_material     'publCIF (Westrip, 2008)'
loop_
    _atom_site_type_symbol
    _atom_site_label
    _atom_site_fract_x
    _atom_site_fract_y
    _atom_site_fract_z
    _atom_site_U_iso_or_equiv
    _atom_site_adp_type
    _atom_site_calc_flag
    _atom_site_refinement_flags
    _atom_site_occupancy
    _atom_site_disorder_assembly
    _atom_site_disorder_group
    N N1 0.36080(11) 0.49391(15) 0.56127(12) 0.0188(3) Uani d D 1 . .
    H H1 0.4485(9) 0.479(2) 0.6153(13) 0.024(4) Uiso d D 1 . .
    N N2 0.36741(11) 0.89784(15) 0.72193(11) 0.0205(3) Uani d . 1 . .
    N N3 0.18404(11) 0.69151(16) 0.51024(12) 0.0221(3) Uani d . 1 . .
    C C1 0.29407(14) 0.36077(18) 0.46992(13) 0.0181(3) Uani d . 1 . .
    C C2 0.37632(14) 0.23785(18) 0.45198(14) 0.0201(3) Uani d . 1 . .
    H H2 0.4717 0.2479 0.5007 0.024 Uiso calc R 1 . .
    C C3 0.32046(15) 0.1019(2) 0.36410(15) 0.0246(3) Uani d . 1 . .
    H H3 0.3775 0.0188 0.3534 0.029 Uiso calc R 1 . .
    C C4 0.18124(15) 0.0862(2) 0.29138(15) 0.0255(3) Uani d . 1 . .
    H H4 0.1427 -0.0058 0.2293 0.031 Uiso calc R 1 . .
    C C5 0.09930(14) 0.20604(19) 0.31037(14) 0.0235(3) Uani d . 1 . .
    H H5 0.0040 0.1948 0.2617 0.028 Uiso calc R 1 . .
    C C6 0.15425(14) 0.34292(18) 0.39962(14) 0.0204(3) Uani d . 1 . .
    H H6 0.0969 0.4236 0.4125 0.025 Uiso calc R 1 . .
    C C7 0.31216(13) 0.64466(17) 0.58462(13) 0.0174(3) Uani d . 1 . .
    C C8 0.40342(13) 0.74982(17) 0.69058(14) 0.0184(3) Uani d . 1 . .
    H H8 0.4941 0.7127 0.7412 0.022 Uiso calc R 1 . .
    C C9 0.23812(14) 0.94629(19) 0.64641(14) 0.0232(3) Uani d . 1 . .
    H H9 0.2078 1.0522 0.6649 0.028 Uiso calc R 1 . .
    C C10 0.14961(14) 0.84350(19) 0.54274(15) 0.0245(3) Uani d . 1 . .
    H H10 0.0594 0.8820 0.4914 0.029 Uiso calc R 1 . .
loop_
    _atom_site_aniso_label
    _atom_site_aniso_U_11
    _atom_site_aniso_U_22
    _atom_site_aniso_U_33
    _atom_site_aniso_U_12
    _atom_site_aniso_U_13
    _atom_site_aniso_U_23
    N1 0.0140(6) 0.0182(6) 0.0186(6) 0.0013(5) 0.0023(5) -0.0019(5)
    N2 0.0201(6) 0.0197(6) 0.0210(6) -0.0006(5) 0.0085(5) -0.0008(5)
    N3 0.0182(6) 0.0214(7) 0.0220(6) 0.0020(5) 0.0048(5) -0.0008(5)
    C1 0.0201(7) 0.0171(7) 0.0147(6) -0.0012(5) 0.0057(5) 0.0009(5)
    C2 0.0176(7) 0.0223(8) 0.0194(7) -0.0005(6) 0.0074(6) 0.0000(6)
    C3 0.0285(8) 0.0227(8) 0.0257(8) -0.0008(6) 0.0150(6) -0.0045(6)
    C4 0.0286(8) 0.0236(8) 0.0233(7) -0.0072(6) 0.0108(6) -0.0075(6)
    C5 0.0197(7) 0.0251(8) 0.0214(7) -0.0047(6) 0.0051(6) -0.0003(6)
    C6 0.0189(7) 0.0197(7) 0.0194(7) -0.0005(6) 0.0056(6) 0.0008(6)
    C7 0.0180(7) 0.0175(7) 0.0164(7) -0.0003(5) 0.0073(5) 0.0019(5)
    C8 0.0155(6) 0.0193(7) 0.0187(7) 0.0006(5) 0.0060(5) 0.0019(5)
    C9 0.0215(7) 0.0211(7) 0.0250(7) 0.0039(6) 0.0087(6) -0.0015(6)
    C10 0.0191(7) 0.0237(8) 0.0266(8) 0.0058(6) 0.0065(6) -0.0001(6)
loop_
    _geom_bond_atom_site_label_1
    _geom_bond_atom_site_label_2
    _geom_bond_site_symmetry_2
    _geom_bond_distance
    _geom_bond_publ_flag
    N1 C7 . 1.3689(17) ?
    N1 C1 . 1.4039(17) ?
    N1 H1 . 0.891(9) ?
    N2 C8 . 1.3207(18) ?
    N2 C9 . 1.3488(17) ?
    N3 C7 . 1.3335(17) ?
    N3 C10 . 1.3458(19) ?
    C1 C6 . 1.3944(18) ?
    C1 C2 . 1.3978(19) ?
    C2 C3 . 1.381(2) ?
    C2 H2 . 0.9500 ?
    C3 C4 . 1.389(2) ?
    C3 H3 . 0.9500 ?
    C4 C5 . 1.384(2) ?
    C4 H4 . 0.9500 ?
    C5 C6 . 1.393(2) ?
    C5 H5 . 0.9500 ?
    C6 H6 . 0.9500 ?
    C7 C8 . 1.4120(19) ?
    C8 H8 . 0.9500 ?
    C9 C10 . 1.378(2) ?
    C9 H9 . 0.9500 ?
    C10 H10 . 0.9500 ?
loop_
    _geom_angle_atom_site_label_1
    _geom_angle_atom_site_label_2
    _geom_angle_atom_site_label_3
    _geom_angle_site_symmetry_1
    _geom_angle_site_symmetry_3
    _geom_angle
    _geom_angle_publ_flag
    C7 N1 C1 . . 130.38(12) ?
    C7 N1 H1 . . 113.3(10) ?
    C1 N1 H1 . . 116.3(10) ?
    C8 N2 C9 . . 116.75(12) ?
    C7 N3 C10 . . 115.67(12) ?
    C6 C1 C2 . . 119.09(13) ?
    C6 C1 N1 . . 124.65(13) ?
    C2 C1 N1 . . 116.25(12) ?
    C3 C2 C1 . . 120.72(13) ?
    C3 C2 H2 . . 119.6 ?
    C1 C2 H2 . . 119.6 ?
    C2 C3 C4 . . 120.26(14) ?
    C2 C3 H3 . . 119.9 ?
    C4 C3 H3 . . 119.9 ?
    C5 C4 C3 . . 119.26(14) ?
    C5 C4 H4 . . 120.4 ?
    C3 C4 H4 . . 120.4 ?
    C4 C5 C6 . . 121.08(13) ?
    C4 C5 H5 . . 119.5 ?
    C6 C5 H5 . . 119.5 ?
    C5 C6 C1 . . 119.56(13) ?
    C5 C6 H6 . . 120.2 ?
    C1 C6 H6 . . 120.2 ?
    N3 C7 N1 . . 121.64(12) ?
    N3 C7 C8 . . 121.03(12) ?
    N1 C7 C8 . . 117.32(12) ?
    N2 C8 C7 . . 122.44(12) ?
    N2 C8 H8 . . 118.8 ?
    C7 C8 H8 . . 118.8 ?
    N2 C9 C10 . . 120.58(13) ?
    N2 C9 H9 . . 119.7 ?
    C10 C9 H9 . . 119.7 ?
    N3 C10 C9 . . 123.53(13) ?
    N3 C10 H10 . . 118.2 ?
    C9 C10 H10 . . 118.2 ?
loop_
    _geom_torsion_atom_site_label_1
    _geom_torsion_atom_site_label_2
    _geom_torsion_atom_site_label_3
    _geom_torsion_atom_site_label_4
    _geom_torsion_site_symmetry_1
    _geom_torsion_site_symmetry_2
    _geom_torsion_site_symmetry_3
    _geom_torsion_site_symmetry_4
    _geom_torsion
    _geom_torsion_publ_flag
    C7 N1 C1 C6 . . . . -12.7(2) ?
    C7 N1 C1 C2 . . . . 168.41(13) ?
    C6 C1 C2 C3 . . . . 1.1(2) ?
    N1 C1 C2 C3 . . . . -179.89(12) ?
    C1 C2 C3 C4 . . . . 0.5(2) ?
    C2 C3 C4 C5 . . . . -1.5(2) ?
    C3 C4 C5 C6 . . . . 0.9(2) ?
    C4 C5 C6 C1 . . . . 0.7(2) ?
    C2 C1 C6 C5 . . . . -1.7(2) ?
    N1 C1 C6 C5 . . . . 179.40(13) ?
    C10 N3 C7 N1 . . . . -179.30(12) ?
    C10 N3 C7 C8 . . . . 0.36(19) ?
    C1 N1 C7 N3 . . . . -4.2(2) ?
    C1 N1 C7 C8 . . . . 176.09(13) ?
    C9 N2 C8 C7 . . . . -0.73(19) ?
    N3 C7 C8 N2 . . . . 0.3(2) ?
    N1 C7 C8 N2 . . . . -179.99(12) ?
    C8 N2 C9 C10 . . . . 0.4(2) ?
    C7 N3 C10 C9 . . . . -0.7(2) ?
    N2 C9 C10 N3 . . . . 0.3(2) ?
loop_
    _geom_hbond_atom_site_label_D
    _geom_hbond_atom_site_label_H
    _geom_hbond_atom_site_label_A
    _geom_hbond_site_symmetry_A
    _geom_hbond_distance_DH
    _geom_hbond_distance_HA
    _geom_hbond_distance_DA
    _geom_hbond_angle_DHA
    _geom_hbond_publ_flag
    N1 H1 N2 2_646 0.890(10)
                           2.120(10)
                                   2.977(2) 162.0(10)
                                                   y
