# Supplementary material for: N-(Pyrazin-2-yl)aniline
Source: Acta Crystallogr Sect E Struct Rep Online. 2008 Oct 11;64(Pt 11):o2105. doi: 10.1107/S1600536808031942 (PMC2959679; doi:10.1107/S1600536808031942)
Supplement: Supplementary file 2 [file e-64-o2105-Isup2.hkl]

# 
# h,k,l, Fc-squared, Fo-squared, sigma(Fo-squared) and status flag 
# 
data_I
_shelx_title '  P21/c' 
_shelx_refln_list_code          4 
_shelx_F_calc_maximum      114.65 
_exptl_crystal_F_000       360.00 
_reflns_d_resolution_high  0.7697 
 
loop_ 
 _symmetry_equiv_pos_as_xyz 
 'x, y, z' 
 '-x, y+1/2, -z+1/2' 
 '-x, -y, -z' 
 'x, -y-1/2, z-1/2' 
 
_cell_length_a    11.0644 
_cell_length_b     7.8423 
_cell_length_c    10.8907 
_cell_angle_alpha  90.000 
_cell_angle_beta  116.439 
_cell_angle_gamma  90.000 
 
_shelx_F_squared_multiplier     1.000 
 
loop_ 
 _refln_index_h 
 _refln_index_k 
 _refln_index_l 
 _refln_F_squared_calc 
 _refln_F_squared_meas 
 _refln_F_squared_sigma 
 _refln_observed_status 
   2   0   0     7538.34     7468.32    132.38 o 
   3   0   0      143.58      148.00      5.64 o 
   4   0   0     5367.95     5522.29    100.58 o 
   5   0   0      272.70      285.43      9.94 o 
   6   0   0     1001.19     1046.19     25.12 o 
   7   0   0       37.40       44.40      3.56 o 
   8   0   0        6.61       11.01      2.67 o 
   9   0   0      191.93      165.88      7.28 o 
  10   0   0       14.57        4.98      2.62 o 
  11   0   0       35.95       33.18      4.61 o 
  12   0   0        0.10       -2.82      3.68 o 
   1   1   0        0.43        0.18      0.26 o 
   2   1   0      153.92      141.99      1.85 o 
   3   1   0       44.83       38.11      1.09 o 
   4   1   0      709.74      736.28      8.35 o 
   5   1   0        0.04       -0.50      0.73 o 
   6   1   0      230.43      279.97      6.86 o 
   7   1   0       13.86       13.68      2.71 o 
   8   1   0       49.88       58.02      3.46 o 
   9   1   0        2.71        6.37      1.91 o 
  10   1   0       23.12       13.86      2.31 o 
  11   1   0       14.66       13.31      4.48 o 
  12   1   0       25.34       16.54      3.35 o 
   0   2   0      797.33      815.54     14.90 o 
   1   2   0      112.64      119.01      4.88 o 
   2   2   0      452.35      450.77      6.37 o 
   3   2   0      471.86      476.12      5.17 o 
   4   2   0      282.76      301.12      4.82 o 
   5   2   0        0.86        0.98      0.57 o 
   6   2   0       12.57        7.80      1.30 o 
   7   2   0      226.56      219.19      4.39 o 
   8   2   0       24.39       18.91      2.38 o 
   9   2   0      119.26      117.66      6.61 o 
  10   2   0      244.27      243.83      9.86 o 
  11   2   0        6.06        6.40      3.06 o 
  12   2   0        2.32        2.71      2.52 o 
   1   3   0       35.20       36.04      1.48 o 
   2   3   0      114.13      114.29      3.09 o 
   3   3   0      145.67      155.95      5.99 o 
   4   3   0      245.25      236.80      4.81 o 
   5   3   0        6.95        4.98      0.73 o 
   6   3   0       76.10       61.64      2.75 o 
   7   3   0      450.53      416.70     11.43 o 
   8   3   0      207.43      197.67      8.17 o 
   9   3   0      384.24      342.87     16.13 o 
  10   3   0        9.63        8.47      2.88 o 
  11   3   0        0.12        1.42      2.75 o 
  12   3   0        0.38        0.90      2.83 o 
   0   4   0      151.30      168.69      5.04 o 
   1   4   0      317.26      344.81      5.34 o 
   2   4   0      846.04      931.20     10.47 o 
   3   4   0        1.60        0.96      0.95 o 
   4   4   0       65.01       81.36      3.06 o 
   5   4   0      504.10      514.27      8.59 o 
   6   4   0      599.97      601.00     26.69 o 
   7   4   0      332.37      322.30     10.38 o 
   8   4   0      339.98      294.98     10.45 o 
   9   4   0        2.36        2.25      4.12 o 
  10   4   0        3.33        4.24      2.81 o 
  11   4   0       45.22       53.02      6.16 o 
   1   5   0        5.00        6.03      3.49 o 
   2   5   0        0.67        0.09      0.72 o 
   3   5   0       81.36       86.36      4.48 o 
   4   5   0       12.03       12.75      2.26 o 
   5   5   0      233.33      237.06      8.43 o 
   6   5   0       21.06       22.71      3.53 o 
   7   5   0       92.52       87.39      5.97 o 
   8   5   0       55.23       50.15      8.26 o 
   9   5   0        0.48        0.30      2.35 o 
  10   5   0       26.66       23.70      4.92 o 
  11   5   0        4.54        7.24      3.61 o 
   0   6   0        0.84       -0.19      1.31 o 
   1   6   0      188.67      194.67      4.10 o 
   2   6   0       41.03       42.56      2.58 o 
   3   6   0       85.52       87.96      3.91 o 
   4   6   0        1.13        1.42      1.36 o 
   5   6   0      170.33      156.69      7.27 o 
   6   6   0      196.82      188.86      8.26 o 
   7   6   0      131.36      112.55      7.00 o 
   8   6   0       12.11       11.75      3.30 o 
   9   6   0        0.07        1.59      2.56 o 
  10   6   0       59.66       64.52     10.29 o 
   1   7   0       79.91       86.09      5.08 o 
   2   7   0       73.34       68.17      3.41 o 
   3   7   0      208.87      210.94      6.82 o 
   4   7   0        1.46       -1.33      4.99 o 
   5   7   0        0.05        1.23      2.13 o 
   6   7   0        6.75        8.40      3.16 o 
   7   7   0      104.76       94.59      7.01 o 
   8   7   0        0.49       -1.28      2.65 o 
   9   7   0        7.12        9.39      3.61 o 
   0   8   0      103.84      109.74      7.93 o 
   1   8   0      348.77      354.79      9.26 o 
   2   8   0        5.55        8.58      2.20 o 
   3   8   0      502.07      499.54     14.04 o 
   4   8   0      150.14      151.88      7.96 o 
   5   8   0        2.47       -2.36      2.74 o 
   6   8   0        5.20        2.87      2.82 o 
   7   8   0        1.35        4.05      3.20 o 
   1   9   0        0.00       -1.17      1.69 o 
   2   9   0        8.95       13.06      5.90 o 
   3   9   0        8.02        8.38      5.40 o 
   4   9   0        0.65       -2.27      2.65 o 
   5   9   0        5.27        5.30      3.65 o 
   6   9   0       22.10       29.79      5.08 o 
   0  10   0        7.26       11.64      3.84 o 
   1  10   0        1.32        0.14      2.27 o 
   2  10   0       11.13       19.92      4.52 o 
 -13   1   1        5.17        8.15      3.11 o 
 -12   1   1        2.23       -0.83      2.15 o 
 -11   1   1       96.79       80.89      5.05 o 
 -10   1   1       11.09       11.87      3.22 o 
  -9   1   1      293.95      268.36      7.20 o 
  -8   1   1       27.40       26.51      2.00 o 
  -7   1   1      277.06      291.38      5.34 o 
  -6   1   1       13.67       15.14      1.39 o 
  -5   1   1      239.78      292.84      4.04 o 
  -4   1   1       28.96       28.96      1.15 o 
  -3   1   1      601.08      559.93      5.55 o 
  -2   1   1       22.47       16.08      0.97 o 
  -1   1   1      166.87      150.61      1.85 o 
   0   1   1      381.19      368.71      6.24 o 
   1   1   1      486.91      419.07      6.77 o 
   2   1   1       29.09       34.00      1.57 o 
   3   1   1      115.28      118.00      3.77 o 
   4   1   1      259.93      308.12      6.68 o 
   5   1   1       15.46       16.48      1.78 o 
   6   1   1      255.54      263.29      6.31 o 
   7   1   1      174.04      177.78      7.66 o 
   8   1   1        5.75       10.01      2.09 o 
   9   1   1       52.24       53.95      3.87 o 
  10   1   1        2.98        6.56      2.34 o 
  11   1   1       14.18       14.55      4.09 o 
  12   1   1       66.07       83.77      6.02 o 
 -13   2   1       43.69       56.30      5.39 o 
 -12   2   1       29.73       36.01      4.26 o 
 -11   2   1      146.04      143.59      7.90 o 
 -10   2   1        2.96        1.31      2.60 o 
  -9   2   1      159.05      143.59      6.98 o 
  -8   2   1       36.76       39.54      2.23 o 
  -7   2   1       10.29       12.28      1.75 o 
  -6   2   1      126.02      116.95      3.49 o 
  -5   2   1      112.32      107.17      2.23 o 
  -4   2   1      115.21      119.64      2.31 o 
  -3   2   1       13.53       19.98      2.05 o 
  -2   2   1      978.42      954.71     10.15 o 
  -1   2   1      143.64      140.57      2.64 o 
   0   2   1     2213.89     2183.91     23.48 o 
   1   2   1        4.11        1.79      1.00 o 
   2   2   1       55.21       53.31      1.65 o 
   3   2   1      158.94      142.36      4.16 o 
   4   2   1      323.40      323.07      6.12 o 
   5   2   1      112.25      126.64      3.96 o 
   6   2   1       53.74       46.42      2.94 o 
   7   2   1      455.07      430.35     10.00 o 
   8   2   1      291.59      282.40      8.70 o 
   9   2   1      255.25      222.60      9.10 o 
  10   2   1       13.39        6.23      2.94 o 
  11   2   1        1.47        3.22      2.92 o 
  12   2   1       22.24       26.61      4.12 o 
 -12   3   1        1.97        0.05      2.85 o 
 -11   3   1        0.07       -2.24      2.28 o 
 -10   3   1      295.78      303.34     11.02 o 
  -9   3   1      207.77      192.97      8.28 o 
  -8   3   1      684.98      673.00     19.10 o 
  -7   3   1       95.73       88.15      2.76 o 
  -6   3   1        0.32        0.50      0.64 o 
  -5   3   1      122.81      119.54      3.80 o 
  -4   3   1     1225.60     1261.84     13.39 o 
  -3   3   1      425.48      422.73      5.88 o 
  -2   3   1      535.07      558.20      6.63 o 
  -1   3   1       57.69       54.22      2.56 o 
   0   3   1      144.44      154.26      5.65 o 
   1   3   1       68.74       62.57      2.45 o 
   2   3   1     1067.03     1107.60     13.85 o 
   3   3   1        3.83        4.98      1.07 o 
   4   3   1      129.36      136.78      4.08 o 
   5   3   1      252.84      258.76      5.83 o 
   6   3   1       87.02       82.54      3.60 o 
   7   3   1      172.43      161.23      7.17 o 
   8   3   1       97.79       92.97      6.09 o 
   9   3   1       23.22       29.68      4.45 o 
  10   3   1       18.15       16.32      3.80 o 
  11   3   1       41.42       38.08      5.55 o 
 -12   4   1       27.46       29.54      5.05 o 
 -11   4   1       32.52       39.63      5.40 o 
 -10   4   1        5.28        4.39      3.36 o 
  -9   4   1        0.49        1.75      2.18 o 
  -8   4   1       56.82       58.17      9.84 o 
  -7   4   1        0.05        2.86      2.23 o 
  -6   4   1        5.43        4.41      1.35 o 
  -5   4   1       11.99       11.61      1.64 o 
  -4   4   1       35.83       35.25      3.25 o 
  -3   4   1       13.54       16.26      1.72 o 
  -2   4   1      317.71      315.30      4.38 o 
  -1   4   1      489.72      520.19      6.29 o 
   0   4   1      577.57      602.39      9.93 o 
   1   4   1       14.87       25.17      3.32 o 
   2   4   1      528.09      546.16      9.40 o 
   3   4   1        1.34        1.32      0.93 o 
   4   4   1        0.11        2.23      0.94 o 
   5   4   1      228.71      223.69      7.97 o 
   6   4   1      455.60      455.66     12.36 o 
   7   4   1       39.96       39.22      4.77 o 
   8   4   1      132.72      128.94      7.15 o 
   9   4   1       55.42       57.03      6.40 o 
  10   4   1       54.56       72.63      6.72 o 
  11   4   1        3.75        2.98      3.33 o 
 -11   5   1       87.56       97.64      7.66 o 
 -10   5   1       75.14       76.13      6.62 o 
  -9   5   1       45.48       50.86      5.46 o 
  -8   5   1      176.12      159.94     10.52 o 
  -7   5   1      587.54      539.62     14.34 o 
  -6   5   1      433.48      405.82     15.07 o 
  -5   5   1       85.18       84.01      3.67 o 
  -4   5   1        0.00        2.10      1.20 o 
  -3   5   1      249.63      255.79      6.15 o 
  -2   5   1      354.76      380.55      5.42 o 
  -1   5   1        1.44        1.74      0.83 o 
   0   5   1      365.08      388.77      7.19 o 
   1   5   1       79.02       88.61      2.88 o 
   2   5   1        2.58        2.38      1.16 o 
   3   5   1      265.08      258.66      6.86 o 
   4   5   1      126.84      120.77      5.85 o 
   5   5   1      173.49      156.79      6.90 o 
   6   5   1       38.98       38.67      4.39 o 
   7   5   1       37.84       40.32      4.56 o 
   8   5   1        9.32       12.58      3.39 o 
   9   5   1       65.70       67.58      6.76 o 
  10   5   1        0.91        1.63      3.12 o 
 -10   6   1       45.77       49.74      6.06 o 
  -9   6   1        3.21        0.84      3.72 o 
  -8   6   1       73.51       75.45      6.21 o 
  -7   6   1        5.93        2.70      2.48 o 
  -6   6   1       57.15       59.14      5.11 o 
  -5   6   1      114.47      108.21      6.33 o 
  -4   6   1       15.49       16.88      2.23 o 
  -3   6   1        1.11        1.77      1.39 o 
  -2   6   1       61.79       63.01      4.80 o 
  -1   6   1      232.21      231.55      4.56 o 
   0   6   1       40.86       40.06      2.31 o 
   1   6   1        0.05       -0.82      0.98 o 
   2   6   1      138.72      130.23      4.47 o 
   3   6   1       48.99       46.02      4.78 o 
   4   6   1      109.11      108.17      6.03 o 
   5   6   1        0.03       -2.46      1.64 o 
   6   6   1       72.31       71.01     11.20 o 
   7   6   1        0.13       -0.85      2.21 o 
   8   6   1       25.61       32.07      4.79 o 
   9   6   1       44.02       38.81      7.21 o 
  -9   7   1       25.83       27.56      4.93 o 
  -8   7   1        3.26        4.97      3.99 o 
  -7   7   1       13.10        7.11      4.12 o 
  -6   7   1       32.65       24.36      4.26 o 
  -5   7   1       14.12       12.36      3.19 o 
  -4   7   1        0.18        1.21      1.55 o 
  -3   7   1      130.33      125.88      5.62 o 
  -2   7   1      486.19      498.37      9.60 o 
  -1   7   1      132.35      145.59      4.58 o 
   0   7   1      407.25      407.47      6.80 o 
   1   7   1       44.80       46.59      2.89 o 
   2   7   1       10.84       10.45      2.05 o 
   3   7   1      408.45      396.66     11.62 o 
   4   7   1       57.58       56.91      5.14 o 
   5   7   1      107.92      104.73      6.68 o 
   6   7   1        3.17        3.06      2.56 o 
   7   7   1        0.03       -1.27      2.51 o 
   8   7   1       17.39       20.09      4.24 o 
  -8   8   1        2.14       -2.13      2.96 o 
  -7   8   1        0.06       -1.66      2.84 o 
  -6   8   1       24.14       29.52      4.73 o 
  -5   8   1       91.19       91.73      6.82 o 
  -4   8   1      176.13      177.76      8.51 o 
  -3   8   1       24.15       30.25      4.25 o 
  -2   8   1        0.24        1.41      1.76 o 
  -1   8   1      188.29      213.89      7.21 o 
   0   8   1      267.23      271.95     11.26 o 
   1   8   1      184.80      197.51      5.87 o 
   2   8   1       94.32       98.79     10.86 o 
   3   8   1        0.92       -0.49      3.64 o 
   4   8   1       29.40       21.85      6.47 o 
   5   8   1       36.53       26.11      4.37 o 
   6   8   1       63.18       58.66      6.09 o 
   7   8   1        5.42        2.73      3.20 o 
  -6   9   1       24.75       24.30      4.94 o 
  -5   9   1        3.87       -0.04      3.13 o 
  -4   9   1        2.39        1.31      2.80 o 
  -3   9   1        6.45        7.12      5.20 o 
  -2   9   1       22.05       19.31      5.06 o 
  -1   9   1       52.47       51.91      4.61 o 
   0   9   1        1.47        0.29      1.76 o 
   1   9   1       50.12       48.12      3.75 o 
   2   9   1       33.12       35.06      4.99 o 
   3   9   1        0.03       -1.19      2.49 o 
   4   9   1        4.86        4.40      3.10 o 
   5   9   1        6.72        2.14      3.39 o 
  -2  10   1        7.82        3.18      3.32 o 
  -1  10   1        1.10        1.13      2.26 o 
   0  10   1        0.00       -1.73      2.12 o 
   1  10   1        0.11       -0.82      3.11 o 
 -13   0   2        9.85        7.03      4.73 o 
 -12   0   2      126.90      146.02      7.95 o 
 -11   0   2        1.41       -1.09      2.21 o 
 -10   0   2        0.48        0.32      2.04 o 
  -9   0   2        1.32        0.64      1.84 o 
  -8   0   2      177.29      215.95      7.14 o 
  -7   0   2        0.39       -1.45      1.15 o 
  -6   0   2     1919.34     2078.50     31.20 o 
  -5   0   2        6.34        5.20      1.09 o 
  -4   0   2      231.70      211.23      4.96 o 
  -3   0   2       98.93      108.60      3.06 o 
  -2   0   2     6025.16     5781.04     99.61 o 
  -1   0   2       58.04       47.19      1.94 o 
   0   0   2      810.80      773.95      8.81 o 
   1   0   2       65.60       48.58      1.53 o 
   2   0   2       22.03       21.79      2.36 o 
   3   0   2       85.81      114.61      5.96 o 
   4   0   2       36.35       47.44      4.32 o 
   5   0   2      227.72      249.27     10.38 o 
   6   0   2       58.86       45.70      5.11 o 
   7   0   2      248.71      204.51     10.73 o 
   8   0   2       18.32       32.06      8.21 o 
   9   0   2      224.13      192.51      8.57 o 
  10   0   2       85.09       90.45      6.66 o 
  11   0   2       12.97       10.50      3.78 o 
 -13   1   2        0.99       -2.10      2.37 o 
 -12   1   2       10.65       10.34      2.78 o 
 -11   1   2        2.99        4.33      2.23 o 
 -10   1   2        2.90        2.89      1.62 o 
  -9   1   2       30.49       31.95      2.21 o 
  -8   1   2       19.50       14.72      2.04 o 
  -7   1   2      206.57      210.42      4.45 o 
  -6   1   2      363.60      412.63      7.18 o 
  -5   1   2        6.62        3.79      1.11 o 
  -4   1   2      473.15      470.25      6.81 o 
  -3   1   2      543.70      531.82      8.82 o 
  -2   1   2    13144.87    12517.48    121.45 o 
  -1   1   2      124.59      120.19      1.43 o 
   0   1   2    11244.10    10735.30     80.90 o 
   1   1   2        4.69        2.34      0.64 o 
   2   1   2     2053.22     1995.29     22.66 o 
   3   1   2       73.85       64.75      3.25 o 
   4   1   2     1267.50     1417.97     14.62 o 
   5   1   2       50.99       47.82      2.81 o 
   6   1   2        1.49       -0.20      1.21 o 
   7   1   2      485.13      448.58      9.65 o 
   8   1   2       27.97       23.08      3.28 o 
   9   1   2      147.78      149.78     11.56 o 
  10   1   2       43.54       34.32      3.90 o 
  11   1   2       78.46      113.17      6.62 o 
 -13   2   2       70.62       77.57      5.66 o 
 -12   2   2       81.12       74.71      5.26 o 
 -11   2   2       26.65       26.82      4.32 o 
 -10   2   2        6.83        3.44      2.28 o 
  -9   2   2      535.12      515.76      9.87 o 
  -8   2   2       33.96       31.96      1.77 o 
  -7   2   2      168.46      151.86      3.18 o 
  -6   2   2       86.75       97.17      2.39 o 
  -5   2   2      244.06      269.12      3.88 o 
  -4   2   2        1.82        0.44      0.58 o 
  -3   2   2      684.75      690.42     11.35 o 
  -2   2   2     1035.62     1024.96     10.43 o 
  -1   2   2      174.63      167.86      2.94 o 
   0   2   2      387.97      411.73      6.29 o 
   1   2   2      710.01      673.90     12.36 o 
   2   2   2      634.00      615.33      8.93 o 
   3   2   2      245.77      267.57      5.53 o 
   4   2   2       58.19       66.59      2.96 o 
   5   2   2       50.50       47.74      2.80 o 
   6   2   2      392.02      369.20     19.85 o 
   7   2   2       61.15       55.81      3.57 o 
   8   2   2      229.48      245.43      7.33 o 
   9   2   2       27.95       18.87     10.44 o 
  10   2   2       44.12       42.46      5.37 o 
  11   2   2        0.73        4.02      3.34 o 
 -13   3   2        1.03        2.80      2.61 o 
 -12   3   2       89.35       78.13      6.85 o 
 -11   3   2       24.97       15.61      3.77 o 
 -10   3   2       45.64       40.50      4.80 o 
  -9   3   2       96.89       98.56      8.09 o 
  -8   3   2      293.86      292.46      5.66 o 
  -7   3   2        6.87        5.23      1.18 o 
  -6   3   2      118.10      117.09      2.45 o 
  -5   3   2      113.05      108.89      3.01 o 
  -4   3   2      792.93      868.09     10.27 o 
  -3   3   2        3.70        2.76      0.96 o 
  -2   3   2      629.59      647.07      6.81 o 
  -1   3   2       30.36       31.04      1.49 o 
   0   3   2      373.03      360.66      5.33 o 
   1   3   2        1.03        2.32      1.76 o 
   2   3   2      948.38     1009.35     16.93 o 
   3   3   2       78.03       75.41      8.09 o 
   4   3   2        1.38        0.00      1.09 o 
   5   3   2       61.18       62.58      4.02 o 
   6   3   2      211.41      223.07      6.19 o 
   7   3   2        7.06        8.19      4.21 o 
   8   3   2        3.11       -0.12      2.10 o 
   9   3   2        1.36        1.89      2.40 o 
  10   3   2       17.02       25.25      4.53 o 
  11   3   2       13.51       23.16      4.90 o 
 -12   4   2       46.24       57.50      6.88 o 
 -11   4   2       98.61      101.45      7.36 o 
 -10   4   2       58.88       59.57      5.74 o 
  -9   4   2        0.34        0.17      3.59 o 
  -8   4   2      257.06      238.31      9.03 o 
  -7   4   2      459.25      440.12      7.25 o 
  -6   4   2       72.18       75.33      2.85 o 
  -5   4   2      278.78      285.93      5.38 o 
  -4   4   2      372.04      366.45      6.13 o 
  -3   4   2      117.06      116.41      4.24 o 
  -2   4   2        5.35       10.75      1.19 o 
  -1   4   2        7.36        8.73      1.12 o 
   0   4   2        0.22       -0.37      0.74 o 
   1   4   2      736.92      743.88     11.30 o 
   2   4   2       45.75       49.26      7.06 o 
   3   4   2      105.40      105.23      4.77 o 
   4   4   2       43.67       41.39      3.75 o 
   5   4   2      318.33      310.33     10.00 o 
   6   4   2       31.51       32.37      6.57 o 
   7   4   2      503.85      475.27     13.63 o 
   8   4   2       37.63       33.05      6.44 o 
   9   4   2        0.02        2.72      2.61 o 
  10   4   2       68.18       76.84     10.18 o 
 -11   5   2        0.02       -1.25      2.63 o 
 -10   5   2       19.12       30.46      4.72 o 
  -9   5   2       48.17       52.35      5.37 o 
  -8   5   2      149.78      153.12      7.76 o 
  -7   5   2      316.13      327.53     10.69 o 
  -6   5   2      162.74      172.37      5.38 o 
  -5   5   2       60.10       66.77      3.48 o 
  -4   5   2        7.98        7.94      1.66 o 
  -3   5   2      210.79      225.94      4.13 o 
  -2   5   2        1.81       -0.44      0.72 o 
  -1   5   2        8.76       11.70      1.41 o 
   0   5   2       13.73       16.50      2.48 o 
   1   5   2      233.53      230.07      5.90 o 
   2   5   2      145.40      152.91      6.15 o 
   3   5   2       78.23       83.16      5.07 o 
   4   5   2      126.47      123.98      5.99 o 
   5   5   2      367.48      336.78     10.51 o 
   6   5   2      565.38      532.63     14.34 o 
   7   5   2       40.84       40.10      4.88 o 
   8   5   2       34.73       29.99      5.40 o 
   9   5   2        6.44       -0.12      2.78 o 
  10   5   2        3.88        1.73      3.19 o 
 -11   6   2        9.63       15.21      5.01 o 
 -10   6   2        3.65        4.98      3.27 o 
  -9   6   2       68.16       72.99      7.29 o 
  -8   6   2      115.73      105.55      7.07 o 
  -7   6   2      129.06      114.85      6.99 o 
  -6   6   2      145.24      150.21      5.40 o 
  -5   6   2        1.52        1.07      1.63 o 
  -4   6   2        4.39        1.73      1.50 o 
  -3   6   2       12.15        9.94      1.96 o 
  -2   6   2      467.38      465.11      8.07 o 
  -1   6   2       19.59       16.66      1.59 o 
   0   6   2      973.85      994.55     11.56 o 
   1   6   2       79.82       86.42      3.52 o 
   2   6   2       31.69       33.46      2.56 o 
   3   6   2        3.80        5.45      4.26 o 
   4   6   2      384.03      338.84     10.63 o 
   5   6   2      225.20      223.05      8.95 o 
   6   6   2       83.89       72.07      5.85 o 
   7   6   2       34.14       27.13      4.45 o 
   8   6   2        3.65        0.81      2.90 o 
   9   6   2       28.07       27.38      8.52 o 
 -10   7   2        0.00       -1.17      2.94 o 
  -9   7   2        0.86        3.08      3.15 o 
  -8   7   2        0.05        0.04      2.46 o 
  -7   7   2       87.91       92.59      9.43 o 
  -6   7   2       81.66       72.35      6.29 o 
  -5   7   2       17.50       14.84      2.45 o 
  -4   7   2      131.67      135.14      5.44 o 
  -3   7   2      532.26      508.86     10.77 o 
  -2   7   2       31.95       29.91      2.60 o 
  -1   7   2        0.47       -0.65      1.28 o 
   0   7   2       33.34       38.50      2.48 o 
   1   7   2      520.51      523.75     12.69 o 
   2   7   2       85.43       84.47      4.50 o 
   3   7   2       10.02        2.95      2.41 o 
   4   7   2        8.81        9.49      2.96 o 
   5   7   2       84.93       82.96      9.34 o 
   6   7   2       17.78       17.36      3.79 o 
   7   7   2        2.60        4.68      3.17 o 
   8   7   2       20.60       25.97      4.90 o 
  -8   8   2       16.40       22.30     12.83 o 
  -7   8   2        4.35        2.19      3.04 o 
  -6   8   2        0.89        0.19      2.63 o 
  -5   8   2      169.86      174.60      8.69 o 
  -4   8   2        1.22        0.19      1.76 o 
  -3   8   2      285.27      307.97     12.32 o 
  -2   8   2       36.34       38.04      3.07 o 
  -1   8   2        1.52        4.40      2.38 o 
   0   8   2       24.65       25.26      3.28 o 
   1   8   2        4.90        6.40      2.00 o 
   2   8   2        0.04       -0.24      1.72 o 
   3   8   2        0.24        0.10      2.10 o 
   4   8   2        0.05        1.47      2.55 o 
   5   8   2        5.30        5.83      3.10 o 
   6   8   2        0.39        4.12      3.17 o 
  -6   9   2        4.65        3.48      3.41 o 
  -5   9   2        1.47        4.33      3.31 o 
  -4   9   2       31.40       26.95      4.66 o 
  -3   9   2       15.91       17.69      4.06 o 
  -2   9   2        0.61       -1.75      2.07 o 
  -1   9   2       50.45       56.43      4.79 o 
   0   9   2       18.41       18.62      2.83 o 
   1   9   2      207.54      214.08     13.88 o 
   2   9   2        8.12       12.48      6.05 o 
   3   9   2        2.03        5.45      4.29 o 
   4   9   2       15.46       15.45      3.49 o 
  -2  10   2        6.71        7.77      3.57 o 
  -1  10   2       39.71       42.46      6.43 o 
   0  10   2       57.61       69.78      6.92 o 
 -13   1   3       34.84       26.42      3.80 o 
 -12   1   3       14.23       15.78      3.80 o 
 -11   1   3       80.59       77.47      4.67 o 
 -10   1   3        6.37        8.01      1.51 o 
  -9   1   3       62.76       71.49      2.80 o 
  -8   1   3      278.43      271.10      4.42 o 
  -7   1   3      206.99      202.88      3.53 o 
  -6   1   3      500.87      498.27      5.69 o 
  -5   1   3       84.02       95.77      2.91 o 
  -4   1   3      967.76      979.07      9.28 o 
  -3   1   3     1204.33     1139.37     10.12 o 
  -2   1   3    13122.38    12307.37    102.03 o 
  -1   1   3       34.15       30.91      1.44 o 
   0   1   3     3476.07     3434.73     26.78 o 
   1   1   3      322.52      329.63      3.84 o 
   2   1   3      533.77      549.50      6.54 o 
   3   1   3        0.03        0.93      0.52 o 
   4   1   3      358.17      372.01     12.05 o 
   5   1   3      196.32      191.37      5.78 o 
   6   1   3       79.27       75.25      4.71 o 
   7   1   3       68.03       73.65      4.86 o 
   8   1   3       88.76       95.02      5.09 o 
   9   1   3        2.35        2.97      2.43 o 
  10   1   3       13.82       20.54      6.26 o 
  11   1   3        1.87        2.40      2.72 o 
 -13   2   3        9.11       17.23      3.44 o 
 -12   2   3       36.44       35.94      4.01 o 
 -11   2   3       92.06       82.54      4.92 o 
 -10   2   3       96.73      107.25      5.14 o 
  -9   2   3      290.52      285.64      5.93 o 
  -8   2   3        1.55        0.37      0.93 o 
  -7   2   3      133.36      135.44      3.76 o 
  -6   2   3      115.03      118.16      2.70 o 
  -5   2   3       30.53       28.10      1.88 o 
  -4   2   3      100.10      116.76      3.33 o 
  -3   2   3       96.86       91.78      2.88 o 
  -2   2   3      162.65      165.66      2.57 o 
  -1   2   3      219.20      202.59      3.04 o 
   0   2   3     1594.97     1610.38     18.35 o 
   1   2   3      120.10      133.16      2.65 o 
   2   2   3      236.87      223.70      4.27 o 
   3   2   3       22.69       31.33      2.25 o 
   4   2   3      617.29      631.09     14.62 o 
   5   2   3        3.14        1.93      1.40 o 
   6   2   3      574.36      553.80     10.95 o 
   7   2   3       18.26       20.19      2.84 o 
   8   2   3       76.71       70.33      4.83 o 
   9   2   3        5.62        1.44      7.26 o 
  10   2   3        3.59        7.92      3.60 o 
 -13   3   3        0.06        4.21      2.68 o 
 -12   3   3       17.94       12.36      4.43 o 
 -11   3   3      179.08      184.04      9.14 o 
 -10   3   3      490.71      493.36     14.03 o 
  -9   3   3      125.60      124.20      3.94 o 
  -8   3   3      447.90      451.69     10.65 o 
  -7   3   3       12.62       12.38      1.53 o 
  -6   3   3       25.53       26.63      1.33 o 
  -5   3   3       29.00       25.88      1.32 o 
  -4   3   3      187.71      216.88      6.16 o 
  -3   3   3      187.17      201.12      4.68 o 
  -2   3   3      403.43      424.10      5.21 o 
  -1   3   3       59.42       67.65      2.36 o 
   0   3   3       66.25       86.00      2.64 o 
   1   3   3      213.05      239.60      5.28 o 
   2   3   3       69.29       70.11      3.01 o 
   3   3   3      128.94      122.46      5.14 o 
   4   3   3       17.01       24.61      2.29 o 
   5   3   3      320.19      309.87      7.37 o 
   6   3   3        4.31        6.52      2.39 o 
   7   3   3        0.30       -2.88      1.92 o 
   8   3   3       32.90       32.59      4.68 o 
   9   3   3       92.63       85.00      6.93 o 
  10   3   3       48.98       74.20     10.85 o 
 -12   4   3        0.92        2.53      3.09 o 
 -11   4   3       29.37       32.98      4.93 o 
 -10   4   3       75.97       66.40      5.85 o 
  -9   4   3      226.39      207.19     18.53 o 
  -8   4   3      114.03      110.51      4.69 o 
  -7   4   3      220.99      209.59      4.93 o 
  -6   4   3       91.90       90.91      4.60 o 
  -5   4   3        4.86        4.41      1.17 o 
  -4   4   3      437.79      443.27     10.10 o 
  -3   4   3       93.83      102.01      2.73 o 
  -2   4   3       86.36      102.73      2.78 o 
  -1   4   3        1.55        1.70      0.92 o 
   0   4   3       65.80       76.54      2.71 o 
   1   4   3       31.21       34.84      4.65 o 
   2   4   3       21.06       22.37      3.31 o 
   3   4   3        0.23        0.08      1.56 o 
   4   4   3       51.41       51.97      4.24 o 
   5   4   3      286.74      263.87      9.10 o 
   6   4   3       55.72       48.15      4.70 o 
   7   4   3      358.14      313.89     11.10 o 
   8   4   3        0.17       -2.24      2.35 o 
   9   4   3        7.94       16.92      6.67 o 
  10   4   3       13.82       21.10      8.34 o 
 -12   5   3       46.56       47.04      6.21 o 
 -11   5   3       46.44       42.67      5.59 o 
 -10   5   3        5.94        7.33      3.13 o 
  -9   5   3        2.57        0.17      2.12 o 
  -8   5   3        1.10        2.28      2.29 o 
  -7   5   3        3.91        8.60      1.63 o 
  -6   5   3        2.56        1.35      1.28 o 
  -5   5   3        5.45        4.44      1.57 o 
  -4   5   3       96.15       95.96      4.08 o 
  -3   5   3      202.93      206.94      5.74 o 
  -2   5   3       30.50       31.63      1.92 o 
  -1   5   3      148.04      150.44      3.89 o 
   0   5   3        3.99        5.99      1.28 o 
   1   5   3       89.90       77.60      3.54 o 
   2   5   3       28.20       35.22      2.75 o 
   3   5   3       42.62       44.07      4.84 o 
   4   5   3       26.30       31.55      4.18 o 
   5   5   3        1.66        0.24      2.05 o 
   6   5   3      113.75      124.64      7.22 o 
   7   5   3       28.59       19.17      3.99 o 
   8   5   3        0.85        3.88      3.08 o 
   9   5   3        1.54        0.97      3.12 o 
 -11   6   3        2.12        4.86      3.20 o 
 -10   6   3        2.93       -0.88      4.52 o 
  -9   6   3       34.99       28.00      4.57 o 
  -8   6   3       76.50       87.95      6.56 o 
  -7   6   3       54.98       56.28      3.95 o 
  -6   6   3       12.39       10.11      2.15 o 
  -5   6   3        2.85        4.63      1.66 o 
  -4   6   3       34.55       36.19      3.05 o 
  -3   6   3       25.94       25.21      2.73 o 
  -2   6   3       87.72       85.54      3.21 o 
  -1   6   3       14.99       14.50      1.78 o 
   0   6   3      175.56      181.47      4.88 o 
   1   6   3      481.11      486.84      9.81 o 
   2   6   3       20.28       27.65      3.15 o 
   3   6   3      447.14      420.85      9.68 o 
   4   6   3        0.98        1.19      2.00 o 
   5   6   3        1.15        0.31      3.26 o 
   6   6   3        8.11        7.39      2.85 o 
   7   6   3       54.68       41.10      5.36 o 
   8   6   3        9.24       10.95      3.70 o 
 -10   7   3       12.30        9.13      3.67 o 
  -9   7   3       47.27       56.30      6.35 o 
  -8   7   3       71.73       68.86      6.98 o 
  -7   7   3        5.37        1.68      2.59 o 
  -6   7   3        9.49        9.67      2.34 o 
  -5   7   3        4.03        1.53      1.76 o 
  -4   7   3       72.22       72.51      4.36 o 
  -3   7   3      226.57      214.18      6.80 o 
  -2   7   3        7.93        7.72      1.95 o 
  -1   7   3       87.38       96.57      6.44 o 
   0   7   3      104.62      118.22      4.39 o 
   1   7   3      166.71      178.17      6.64 o 
   2   7   3       94.25       97.05      5.25 o 
   3   7   3      227.09      210.11      7.12 o 
   4   7   3       15.42       12.15      2.59 o 
   5   7   3       30.78       31.15      3.71 o 
   6   7   3       19.43       30.37      3.79 o 
   7   7   3        2.20        3.84      2.55 o 
  -8   8   3        4.16        3.96      3.26 o 
  -7   8   3       31.56       37.16      5.38 o 
  -6   8   3       28.45       33.71      6.23 o 
  -5   8   3      116.61      119.85      5.82 o 
  -4   8   3        8.63       10.37      2.56 o 
  -3   8   3       40.49       41.11      3.80 o 
  -2   8   3       82.21       82.83      6.36 o 
  -1   8   3        8.93        8.38      2.38 o 
   0   8   3        0.03        0.65      1.96 o 
   1   8   3        3.52        0.96      2.35 o 
   2   8   3        6.53        7.61      2.35 o 
   3   8   3       14.81       13.94      2.86 o 
   4   8   3       13.46       17.28      5.51 o 
   5   8   3       13.79       10.00      2.86 o 
   6   8   3        0.98       -0.59      2.47 o 
  -6   9   3      130.44      138.57     18.49 o 
  -5   9   3      205.75      254.09     11.32 o 
  -4   9   3       97.12      100.37      9.85 o 
  -3   9   3       45.28       50.15      5.62 o 
  -2   9   3       17.07       15.89      4.00 o 
  -1   9   3      117.88      129.03      8.20 o 
   0   9   3       26.16       21.74      4.51 o 
   1   9   3       98.00      111.76      7.65 o 
   2   9   3       37.24       44.76      5.68 o 
   3   9   3        3.58        3.08      3.10 o 
   4   9   3       43.96       49.66      4.93 o 
 -14   0   4       12.06        9.15      5.50 o 
 -13   0   4       13.59       10.57      4.97 o 
 -12   0   4        0.00       -1.35      1.85 o 
 -11   0   4      211.05      201.51      8.07 o 
 -10   0   4      102.88      107.29      4.50 o 
  -9   0   4      672.96      684.27     14.48 o 
  -8   0   4      181.89      165.68      4.87 o 
  -7   0   4      351.96      361.74      7.03 o 
  -6   0   4        9.01       14.18      1.60 o 
  -5   0   4        6.61        8.21      1.45 o 
  -4   0   4       17.63       17.21      1.35 o 
  -3   0   4      299.52      291.87      4.80 o 
  -2   0   4     2160.46     2195.81     28.63 o 
  -1   0   4      121.24      107.07      3.92 o 
   0   0   4      429.62      440.78      6.66 o 
   1   0   4       48.17       44.64      1.98 o 
   2   0   4      480.07      485.78     15.74 o 
   3   0   4       45.56       44.42      2.58 o 
   4   0   4      308.85      274.42      8.03 o 
   5   0   4      674.55      643.57     24.07 o 
   6   0   4      203.51      207.31     11.57 o 
   7   0   4      350.08      333.72     15.64 o 
   8   0   4      113.30      115.06      9.98 o 
   9   0   4       54.64       77.27     17.77 o 
  10   0   4       13.15       13.44      4.12 o 
 -14   1   4       62.56       81.99      9.60 o 
 -13   1   4       50.64       49.30      4.50 o 
 -12   1   4       81.34       85.29      5.07 o 
 -11   1   4       17.62       15.09      2.23 o 
 -10   1   4       24.59       22.60      2.01 o 
  -9   1   4      120.58      116.62      3.10 o 
  -8   1   4       55.88       63.37      2.41 o 
  -7   1   4        2.68        2.27      0.83 o 
  -6   1   4      272.22      281.51      4.87 o 
  -5   1   4      233.09      240.13      5.04 o 
  -4   1   4      503.97      514.02      5.91 o 
  -3   1   4      106.52      105.22      2.56 o 
  -2   1   4     1903.39     1899.37     14.83 o 
  -1   1   4      251.55      253.04      3.64 o 
   0   1   4       20.57       22.70      1.06 o 
   1   1   4      226.47      216.47      3.24 o 
   2   1   4        1.29        0.90      0.65 o 
   3   1   4       56.39       61.52      2.10 o 
   4   1   4      119.55      118.10      3.73 o 
   5   1   4      344.82      336.56      6.74 o 
   6   1   4      423.78      422.33      8.57 o 
   7   1   4      203.43      196.69      6.85 o 
   8   1   4        0.04        0.65      2.03 o 
   9   1   4       13.62       11.62      3.19 o 
  10   1   4       77.92       77.20      7.22 o 
 -13   2   4       24.61       28.84      3.98 o 
 -12   2   4        2.60        2.07      2.16 o 
 -11   2   4        8.91        5.09      2.96 o 
 -10   2   4      141.34      141.10      4.00 o 
  -9   2   4       18.46       17.00      1.71 o 
  -8   2   4       86.54       84.76      3.86 o 
  -7   2   4        1.27        2.74      0.91 o 
  -6   2   4      606.03      606.42     16.84 o 
  -5   2   4      589.85      587.94      9.18 o 
  -4   2   4      339.23      382.86      6.82 o 
  -3   2   4      620.83      606.43      9.05 o 
  -2   2   4     1541.11     1530.38     13.67 o 
  -1   2   4      284.86      276.02      5.95 o 
   0   2   4      636.20      644.63     10.49 o 
   1   2   4       65.49       71.86      2.13 o 
   2   2   4     1781.92     1841.25     16.51 o 
   3   2   4       75.19       79.53      2.88 o 
   4   2   4        0.40        1.20      1.09 o 
   5   2   4       44.03       45.64      2.74 o 
   6   2   4      193.75      200.04      5.40 o 
   7   2   4       26.67       24.47      3.28 o 
   8   2   4       35.06       41.82      4.08 o 
   9   2   4       16.07       17.22      4.20 o 
  10   2   4       23.29       23.75     10.01 o 
 -13   3   4       11.78        7.89      3.75 o 
 -12   3   4       50.93       49.53      4.37 o 
 -11   3   4      110.00      114.26      5.67 o 
 -10   3   4      130.69      129.62      4.82 o 
  -9   3   4       15.92       18.37      2.00 o 
  -8   3   4        7.05        8.19      1.90 o 
  -7   3   4      342.37      333.48      6.34 o 
  -6   3   4      238.08      239.58      7.12 o 
  -5   3   4       14.33       15.39      1.81 o 
  -4   3   4      147.57      133.16      4.92 o 
  -3   3   4      605.64      605.00      8.00 o 
  -2   3   4     1107.98     1108.74     17.32 o 
  -1   3   4       58.36       51.45      2.02 o 
   0   3   4       41.12       42.01      3.07 o 
   1   3   4       21.69       20.26      1.90 o 
   2   3   4       46.25       50.05      2.42 o 
   3   3   4      170.25      182.45      5.95 o 
   4   3   4      122.10      120.78      4.16 o 
   5   3   4      455.43      427.44      7.96 o 
   6   3   4       57.53       59.21      3.30 o 
   7   3   4      100.51       92.24      4.91 o 
   8   3   4       52.52       57.07      5.87 o 
   9   3   4       47.33       64.61      6.67 o 
 -13   4   4       51.03       57.16      6.61 o 
 -12   4   4      270.08      306.40     30.74 o 
 -11   4   4       68.96       67.39      6.18 o 
 -10   4   4       18.33       20.95      3.86 o 
  -9   4   4      198.83      198.99      7.12 o 
  -8   4   4      301.85      300.22      6.39 o 
  -7   4   4        0.25       -0.29      1.10 o 
  -6   4   4       66.20       79.49      5.88 o 
  -5   4   4       53.93       45.22      6.02 o 
  -4   4   4      116.27      132.20      4.39 o 
  -3   4   4        0.01        0.68      0.91 o 
  -2   4   4        1.92        2.60      0.93 o 
  -1   4   4       13.29       14.93      1.47 o 
   0   4   4        0.34        1.08      1.07 o 
   1   4   4        4.20        4.00      1.33 o 
   2   4   4        0.09       -0.94      1.07 o 
   3   4   4        0.53       -1.14      1.16 o 
   4   4   4      133.59      121.48      4.93 o 
   5   4   4        3.03       -0.37      1.39 o 
   6   4   4       16.76       14.29      2.61 o 
   7   4   4        3.07        1.16      1.90 o 
   8   4   4       31.12       29.62      3.73 o 
   9   4   4       12.04       15.33      4.28 o 
 -12   5   4       65.25       75.03      7.17 o 
 -11   5   4        0.81        0.68      2.88 o 
 -10   5   4       23.80       20.50      4.15 o 
  -9   5   4      218.82      207.40      9.15 o 
  -8   5   4       68.86       73.52      3.51 o 
  -7   5   4      280.75      266.98      6.86 o 
  -6   5   4        8.99       10.42      1.75 o 
  -5   5   4        2.84        1.26      1.26 o 
  -4   5   4      154.51      156.95      6.42 o 
  -3   5   4       44.17       41.91      2.16 o 
  -2   5   4      735.80      729.74      9.92 o 
  -1   5   4       46.18       46.81      2.51 o 
   0   5   4      771.13      783.24     11.01 o 
   1   5   4       84.79       76.86      3.75 o 
   2   5   4        0.13        0.18      1.32 o 
   3   5   4        7.64        6.07      1.90 o 
   4   5   4      237.42      210.83      6.75 o 
   5   5   4       41.00       47.37      3.94 o 
   6   5   4       82.99       80.58      5.06 o 
   7   5   4       57.69       54.91      4.59 o 
   8   5   4       21.61       22.19      3.55 o 
 -11   6   4        0.54       -0.97      2.81 o 
 -10   6   4        0.82       -0.05      2.78 o 
  -9   6   4      177.30      171.80      8.84 o 
  -8   6   4       41.94       31.54      4.58 o 
  -7   6   4      104.52      111.50      7.52 o 
  -6   6   4      113.89       95.59      4.76 o 
  -5   6   4      224.82      214.50      6.75 o 
  -4   6   4      103.05      105.40      6.01 o 
  -3   6   4      230.72      237.94      6.46 o 
  -2   6   4      687.28      691.27     10.14 o 
  -1   6   4      308.14      304.58      8.14 o 
   0   6   4        0.93        2.02      1.37 o 
   1   6   4       95.59       71.62      5.51 o 
   2   6   4      204.96      191.17      6.29 o 
   3   6   4      177.89      190.05      6.49 o 
   4   6   4       22.63       30.94      3.45 o 
   5   6   4       18.77       15.19      3.41 o 
   6   6   4       98.36       84.85      5.39 o 
   7   6   4      111.92      117.93      6.44 o 
 -10   7   4       52.07       51.46      6.50 o 
  -9   7   4        8.10       -1.65      2.60 o 
  -8   7   4      141.34      143.12     19.08 o 
  -7   7   4        0.25        0.27      1.87 o 
  -6   7   4       34.43       32.93      4.70 o 
  -5   7   4       91.10       80.52      4.68 o 
  -4   7   4       36.53       36.45      3.48 o 
  -3   7   4       33.89       36.92      4.53 o 
  -2   7   4      202.25      210.21      6.73 o 
  -1   7   4        0.65       -0.83      1.63 o 
   0   7   4       60.85       66.45      4.05 o 
   1   7   4        0.32        0.71      2.27 o 
   2   7   4      119.00      116.60      7.35 o 
   3   7   4       11.00       10.06      2.44 o 
   4   7   4      219.97      238.04      8.10 o 
   5   7   4        1.95        3.82      2.19 o 
   6   7   4        9.07       10.88      3.02 o 
  -8   8   4        2.26        4.79      3.27 o 
  -7   8   4       21.36       17.52      4.05 o 
  -6   8   4       56.28       62.36      5.34 o 
  -5   8   4        1.11        2.41      2.26 o 
  -4   8   4       43.00       46.21      4.10 o 
  -3   8   4        7.06        6.32      2.42 o 
  -2   8   4        1.79        0.38      1.81 o 
  -1   8   4       38.90       40.66      8.53 o 
   0   8   4        3.18       -0.63      2.77 o 
   1   8   4        0.01       -0.94      2.16 o 
   2   8   4        0.11        2.33      2.15 o 
   3   8   4      107.20      116.49      6.82 o 
   4   8   4       10.81       16.49      4.80 o 
   5   8   4        0.09        0.78      2.42 o 
  -6   9   4       38.66       43.97      6.08 o 
  -5   9   4       63.24       63.40      5.07 o 
  -4   9   4        9.75       11.92      2.93 o 
  -3   9   4        9.24       12.59      3.82 o 
  -2   9   4      183.13      209.78     10.10 o 
  -1   9   4      114.97      110.50      7.98 o 
   0   9   4      118.97      127.83     11.43 o 
   1   9   4       14.28       11.35      4.91 o 
   2   9   4        0.06       -0.59      3.48 o 
   3   9   4       11.94       19.85      6.36 o 
 -14   1   5        0.82        2.23      4.32 o 
 -13   1   5        0.94        3.59      2.03 o 
 -12   1   5       15.38       16.52      2.42 o 
 -11   1   5       88.78       95.27      4.07 o 
 -10   1   5       17.05       17.54      1.68 o 
  -9   1   5      109.02      111.96      3.35 o 
  -8   1   5      173.79      170.08      4.24 o 
  -7   1   5        0.84       -0.18      0.86 o 
  -6   1   5       65.65       60.78      2.06 o 
  -5   1   5        0.06       -0.65      0.69 o 
  -4   1   5      121.97      114.85      2.68 o 
  -3   1   5       46.01       40.65      1.64 o 
  -2   1   5       10.84       10.98      1.08 o 
  -1   1   5       21.88       17.22      1.19 o 
   0   1   5      680.55      664.77      6.74 o 
   1   1   5       20.11       21.18      1.25 o 
   2   1   5        0.69        1.17      0.69 o 
   3   1   5       33.67       35.64      1.77 o 
   4   1   5      356.66      345.52      7.59 o 
   5   1   5       50.22       56.17      3.31 o 
   6   1   5      263.50      269.21      8.22 o 
   7   1   5       52.36       55.17      4.35 o 
   8   1   5       14.39       16.33      3.28 o 
   9   1   5        9.03        5.64      2.90 o 
 -14   2   5        8.24        3.82      2.88 o 
 -13   2   5       32.67       28.70      7.04 o 
 -12   2   5       36.48       33.91      4.60 o 
 -11   2   5        2.87        0.45      1.46 o 
 -10   2   5      335.20      333.62      6.18 o 
  -9   2   5      100.05       98.38      3.24 o 
  -8   2   5      317.66      338.12      6.00 o 
  -7   2   5        2.47        5.69      1.17 o 
  -6   2   5       96.00      108.86      2.95 o 
  -5   2   5      384.56      397.87      5.66 o 
  -4   2   5     3411.85     3419.52     36.80 o 
  -3   2   5      147.93      140.30      3.45 o 
  -2   2   5     3904.64     3878.15     28.74 o 
  -1   2   5       35.90       40.06      1.58 o 
   0   2   5       92.93      111.45      3.13 o 
   1   2   5       10.31       13.16      1.60 o 
   2   2   5      444.96      443.95      5.83 o 
   3   2   5      176.30      173.84      4.52 o 
   4   2   5       81.41       91.70      3.57 o 
   5   2   5      222.68      225.29      5.69 o 
   6   2   5        1.22        0.43      2.01 o 
   7   2   5       10.69        7.15      2.46 o 
   8   2   5       43.94       53.70      4.70 o 
   9   2   5       23.68       37.46      5.78 o 
 -13   3   5        6.75        4.89      3.40 o 
 -12   3   5       10.30       10.10      3.49 o 
 -11   3   5      109.68      115.16      6.20 o 
 -10   3   5       21.30       23.53      2.10 o 
  -9   3   5      179.40      180.53      4.37 o 
  -8   3   5       27.63       23.21      2.19 o 
  -7   3   5        4.36        4.97      1.52 o 
  -6   3   5        2.90        2.86      1.28 o 
  -5   3   5      506.28      509.53     10.51 o 
  -4   3   5       32.85       31.00      2.81 o 
  -3   3   5        0.17        0.20      0.84 o 
  -2   3   5        0.78        0.59      0.69 o 
  -1   3   5      907.91      910.85     12.46 o 
   0   3   5       70.05       78.99      2.55 o 
   1   3   5      143.00      146.09      3.40 o 
   2   3   5       41.12       53.05      4.14 o 
   3   3   5        7.98        8.30      1.87 o 
   4   3   5      172.74      187.62      6.90 o 
   5   3   5        1.31        1.43      1.44 o 
   6   3   5        1.99        1.57      1.50 o 
   7   3   5       63.87       76.10     10.12 o 
   8   3   5       13.43       23.54      5.37 o 
   9   3   5       28.76       43.44      6.11 o 
 -13   4   5       71.94       82.73      7.63 o 
 -12   4   5       59.70       56.29      6.20 o 
 -11   4   5       94.76       89.72      6.82 o 
 -10   4   5      140.27      130.44      4.71 o 
  -9   4   5       24.37       23.52      2.56 o 
  -8   4   5       22.45       24.14      2.72 o 
  -7   4   5        0.62       -0.01      1.50 o 
  -6   4   5        1.27        1.47      1.34 o 
  -5   4   5       42.40       45.92      3.01 o 
  -4   4   5        0.01       -1.55      1.03 o 
  -3   4   5       60.92       58.80      2.11 o 
  -2   4   5       27.27       30.29      1.84 o 
  -1   4   5       96.01       92.95      5.98 o 
   0   4   5       10.74       14.65      1.82 o 
   1   4   5       26.10       21.54      2.28 o 
   2   4   5      117.82      119.54      4.58 o 
   3   4   5       86.21       80.88      4.16 o 
   4   4   5       31.77       26.04      2.93 o 
   5   4   5       50.83       49.95      3.83 o 
   6   4   5       15.19       10.61      2.56 o 
   7   4   5       12.67       12.73      2.80 o 
   8   4   5       38.52       51.21      7.83 o 
 -12   5   5        4.08       -2.34      2.66 o 
 -11   5   5       50.06       55.48      7.17 o 
 -10   5   5       33.64       39.62      5.12 o 
  -9   5   5       15.10       10.91      2.03 o 
  -8   5   5       81.02       72.23      5.97 o 
  -7   5   5        3.68        3.18      1.49 o 
  -6   5   5      334.87      307.99      7.67 o 
  -5   5   5       15.74       15.97      2.33 o 
  -4   5   5       69.72       61.54      4.26 o 
  -3   5   5       25.39       24.93      1.85 o 
  -2   5   5      739.54      715.81     10.03 o 
  -1   5   5      185.23      175.17      5.84 o 
   0   5   5       28.36       29.38      3.41 o 
   1   5   5      182.29      192.36     16.41 o 
   2   5   5      124.83       99.31      4.52 o 
   3   5   5       88.25       85.27      5.03 o 
   4   5   5       27.00       25.16      3.14 o 
   5   5   5      486.31      462.66     13.34 o 
   6   5   5        0.01       -2.84      1.89 o 
   7   5   5       17.98       12.14      2.95 o 
 -11   6   5       13.64       16.62      4.08 o 
 -10   6   5       16.40       16.47      4.17 o 
  -9   6   5       60.74       71.60      8.24 o 
  -8   6   5      137.01      125.15      5.89 o 
  -7   6   5       49.64       41.91      7.52 o 
  -6   6   5       23.51       21.54      2.90 o 
  -5   6   5      134.35      124.48     13.14 o 
  -4   6   5       36.49       37.62      4.33 o 
  -3   6   5      217.61      220.92     11.34 o 
  -2   6   5       10.72        9.85      2.02 o 
  -1   6   5      100.26       96.20      3.77 o 
   0   6   5        0.03        0.29      1.46 o 
   1   6   5      446.35      433.95      9.67 o 
   2   6   5        1.79        0.33      1.60 o 
   3   6   5      114.65      115.37      5.41 o 
   4   6   5       44.02       45.90      4.28 o 
   5   6   5       12.28       17.00      5.24 o 
   6   6   5       19.54       16.19      3.21 o 
   7   6   5        3.53        2.28      3.58 o 
 -10   7   5       44.08       41.39      5.75 o 
  -9   7   5        0.70       -0.14      2.77 o 
  -8   7   5       27.80       24.03      4.38 o 
  -7   7   5        5.12        8.96      2.43 o 
  -6   7   5       42.21       34.20      3.64 o 
  -5   7   5       36.95       43.94      5.16 o 
  -4   7   5       68.49       60.34      6.10 o 
  -3   7   5       34.81       39.90      4.61 o 
  -2   7   5        8.13       10.06      3.00 o 
  -1   7   5        3.69        0.63      2.17 o 
   0   7   5        7.94        7.25      2.42 o 
   1   7   5       47.05       54.59      9.27 o 
   2   7   5       86.05       92.88      5.15 o 
   3   7   5       38.24       30.18      3.54 o 
   4   7   5       14.05       12.32      2.86 o 
   5   7   5        2.70        7.65      2.67 o 
  -8   8   5        2.60        3.46      3.44 o 
  -7   8   5        0.02       -0.55      2.07 o 
  -6   8   5       64.15       64.84      7.39 o 
  -5   8   5       50.42       59.75      8.09 o 
  -4   8   5       22.56       19.11      3.12 o 
  -3   8   5        5.81        5.30      2.33 o 
  -2   8   5        3.70       -1.03      2.44 o 
  -1   8   5        4.84        2.59      2.62 o 
   0   8   5        6.30        2.54      3.63 o 
   1   8   5       49.06       32.05      6.88 o 
   2   8   5       36.73       47.79     10.12 o 
   3   8   5       51.73       42.68      5.44 o 
   4   8   5        0.00        0.28      2.84 o 
  -6   9   5       25.23       37.50      7.76 o 
  -5   9   5       72.73       74.40      8.07 o 
  -4   9   5        0.27       -0.76      2.66 o 
  -3   9   5        7.62       14.62      7.97 o 
  -2   9   5        2.39        2.59      3.18 o 
  -1   9   5        0.13       -0.57      3.43 o 
   0   9   5        1.14        9.58      4.84 o 
   1   9   5        8.40        5.64      4.63 o 
 -13   0   6       59.40       71.74      5.78 o 
 -12   0   6        0.75        0.59      1.81 o 
 -11   0   6      142.85      146.43      5.51 o 
 -10   0   6      264.68      273.03      7.19 o 
  -9   0   6      216.87      211.93     10.86 o 
  -8   0   6       11.41        8.76      1.70 o 
  -7   0   6       55.12       56.91      3.61 o 
  -6   0   6      178.75      191.27      4.69 o 
  -5   0   6      724.06      701.41     10.11 o 
  -4   0   6      169.45      155.95      4.60 o 
  -3   0   6        0.22        0.32      1.24 o 
  -2   0   6      481.38      461.67     11.08 o 
  -1   0   6      366.26      354.69      6.68 o 
   0   0   6        6.66        8.77      1.41 o 
   1   0   6        3.12        2.71      1.17 o 
   2   0   6       50.93       48.49      4.17 o 
   3   0   6      661.42      632.75     12.58 o 
   4   0   6      239.26      223.26     12.35 o 
   5   0   6      464.95      481.97     19.62 o 
   6   0   6      262.11      262.18     14.71 o 
   7   0   6       16.04       19.29      5.94 o 
   8   0   6       82.62       99.80      7.76 o 
 -14   1   6       18.04       19.22     11.49 o 
 -13   1   6        2.04        1.46      1.96 o 
 -12   1   6       45.52       47.83      3.40 o 
 -11   1   6      240.07      240.22      7.64 o 
 -10   1   6      254.79      267.64      4.65 o 
  -9   1   6      290.04      288.95      5.39 o 
  -8   1   6       17.10       19.75      1.65 o 
  -7   1   6        0.02        0.18      0.74 o 
  -6   1   6      377.64      394.22      5.07 o 
  -5   1   6      266.77      267.47      3.67 o 
  -4   1   6       34.98       37.01      2.15 o 
  -3   1   6        4.49        6.08      1.45 o 
  -2   1   6      227.53      228.07      4.02 o 
  -1   1   6       78.42       75.87      2.29 o 
   0   1   6     1276.55     1313.04     12.65 o 
   1   1   6        2.26        3.39      0.80 o 
   2   1   6       66.34       57.28      2.40 o 
   3   1   6        3.03        5.39      1.57 o 
   4   1   6     1251.30     1285.72     18.60 o 
   5   1   6       19.57       21.57      3.07 o 
   6   1   6       53.60       59.46      4.59 o 
   7   1   6        0.07        0.51      2.18 o 
   8   1   6      110.59      131.20      7.42 o 
 -14   2   6       54.30       61.08      9.56 o 
 -13   2   6        2.02        4.12      3.43 o 
 -12   2   6       70.66       74.03      3.98 o 
 -11   2   6        5.47        4.77      1.70 o 
 -10   2   6      171.97      181.28      6.09 o 
  -9   2   6      108.55      104.02      4.39 o 
  -8   2   6      136.26      137.13      3.78 o 
  -7   2   6        4.31        1.66      0.98 o 
  -6   2   6       36.49       40.05      2.37 o 
  -5   2   6      375.45      372.46      6.47 o 
  -4   2   6     1808.41     1763.12     18.58 o 
  -3   2   6      206.15      209.94      4.00 o 
  -2   2   6      584.04      591.55      6.71 o 
  -1   2   6       30.12       35.45      1.49 o 
   0   2   6      152.16      158.68      2.94 o 
   1   2   6        0.17       -0.26      0.71 o 
   2   2   6      134.37      134.92      4.09 o 
   3   2   6       85.04       79.73      3.41 o 
   4   2   6       27.15       28.56      2.48 o 
   5   2   6       12.63       12.54      2.04 o 
   6   2   6        8.70       12.98      3.47 o 
   7   2   6       59.57       62.17      5.03 o 
   8   2   6       87.41      119.33      9.86 o 
 -13   3   6       27.15       22.33      8.24 o 
 -12   3   6       37.03       41.73      9.17 o 
 -11   3   6      242.21      234.87      9.33 o 
 -10   3   6       51.50       51.19      3.21 o 
  -9   3   6      172.92      163.09      6.95 o 
  -8   3   6        3.75        6.59      2.05 o 
  -7   3   6       76.06       77.54      3.85 o 
  -6   3   6      315.09      325.69      8.59 o 
  -5   3   6      103.03      101.18      4.02 o 
  -4   3   6       21.70       22.73      2.28 o 
  -3   3   6       42.62       35.89      2.21 o 
  -2   3   6      409.35      391.08      5.51 o 
  -1   3   6      225.24      231.25      4.12 o 
   0   3   6       98.78      107.25      3.13 o 
   1   3   6        9.30       13.09      1.93 o 
   2   3   6      114.05      113.65      4.45 o 
   3   3   6       69.51       63.58      3.74 o 
   4   3   6       15.42       14.73      2.44 o 
   5   3   6       38.93       40.53      3.05 o 
   6   3   6       26.80       32.16      3.76 o 
   7   3   6        3.65        4.52      3.23 o 
   8   3   6       73.42       66.39      7.98 o 
 -13   4   6       21.53       10.09      4.00 o 
 -12   4   6       70.10       85.60      7.14 o 
 -11   4   6        1.74        2.30      1.73 o 
 -10   4   6       15.62       12.14      2.14 o 
  -9   4   6      148.51      142.54      4.84 o 
  -8   4   6        8.58        8.97      2.05 o 
  -7   4   6       46.38       42.67      5.16 o 
  -6   4   6        7.64        6.15      1.72 o 
  -5   4   6      143.57      147.52      5.08 o 
  -4   4   6       32.86       34.29      2.88 o 
  -3   4   6      150.44      148.48      4.21 o 
  -2   4   6       23.37       24.25      2.65 o 
  -1   4   6        4.11        2.35      1.20 o 
   0   4   6       72.30       71.88      2.83 o 
   1   4   6       20.35       17.72      2.30 o 
   2   4   6        7.45        3.70      1.72 o 
   3   4   6        0.01       -0.73      1.71 o 
   4   4   6        4.89        4.15      2.03 o 
   5   4   6       29.88       31.12      3.51 o 
   6   4   6        0.04        0.78      1.96 o 
   7   4   6        6.33        5.68      3.33 o 
 -12   5   6       41.15       47.16     11.35 o 
 -11   5   6        5.93       10.59      4.71 o 
 -10   5   6        0.17       -0.19      1.50 o 
  -9   5   6        0.18       -0.64      1.55 o 
  -8   5   6        3.49        0.20      1.33 o 
  -7   5   6        0.52       -0.37      1.54 o 
  -6   5   6        3.19        1.28      1.65 o 
  -5   5   6       48.43       41.89      3.66 o 
  -4   5   6      461.21      462.54     10.56 o 
  -3   5   6       20.38       19.54      3.31 o 
  -2   5   6      684.80      691.14     12.38 o 
  -1   5   6      218.41      219.96     13.23 o 
   0   5   6        0.38        0.62      1.33 o 
   1   5   6       13.47       10.49      2.12 o 
   2   5   6       42.93       29.35      3.07 o 
   3   5   6        4.96        8.34      2.16 o 
   4   5   6        1.64        2.28      1.93 o 
   5   5   6      136.43      146.68      8.10 o 
   6   5   6        3.99        5.57      2.58 o 
   7   5   6       39.58       39.80      5.79 o 
 -11   6   6        4.94       10.94      3.81 o 
 -10   6   6       36.01       42.32      5.59 o 
  -9   6   6       68.26       62.90      5.03 o 
  -8   6   6        2.89        1.25      1.61 o 
  -7   6   6        0.02       -0.60      1.54 o 
  -6   6   6       19.87       23.26      4.02 o 
  -5   6   6       82.52       67.31      5.35 o 
  -4   6   6       89.36       91.02     13.62 o 
  -3   6   6       10.70       14.45      3.05 o 
  -2   6   6      280.25      278.28      8.81 o 
  -1   6   6      123.24      135.95      6.68 o 
   0   6   6       89.48       92.61      5.80 o 
   1   6   6       15.01        8.13      6.11 o 
   2   6   6      101.06       97.80      6.53 o 
   3   6   6       12.99       19.02      2.99 o 
   4   6   6      163.11      165.14      6.78 o 
   5   6   6       83.73       98.69      5.85 o 
   6   6   6       34.28       38.99      4.54 o 
 -10   7   6       12.86        6.12      3.63 o 
  -9   7   6       25.21       21.06      5.62 o 
  -8   7   6       47.20       49.15      4.39 o 
  -7   7   6        0.22        0.73      2.04 o 
  -6   7   6        7.85        3.46      3.13 o 
  -5   7   6       67.51       58.73      5.56 o 
  -4   7   6       60.50       66.60      5.74 o 
  -3   7   6        1.27        0.68      4.25 o 
  -2   7   6        1.38        0.70      2.29 o 
  -1   7   6        0.28        1.59      3.22 o 
   0   7   6       94.94       92.72      6.31 o 
   1   7   6      201.86      240.72      9.89 o 
   2   7   6        6.57        8.83      3.65 o 
   3   7   6       65.25       79.12      9.86 o 
   4   7   6       17.72       16.32      4.16 o 
  -8   8   6       26.16       15.46      4.35 o 
  -7   8   6        6.93       12.14      2.97 o 
  -6   8   6        0.67        5.28      2.49 o 
  -5   8   6       11.72       11.71      2.98 o 
  -4   8   6        0.09       -1.37      1.96 o 
  -3   8   6       28.81       41.12      5.32 o 
  -2   8   6       14.72       20.69      4.04 o 
  -1   8   6        6.09       -0.09      3.83 o 
   0   8   6       77.96       88.43     10.10 o 
   1   8   6       31.56       37.74      7.59 o 
   2   8   6       60.26       54.03      5.95 o 
   3   8   6        3.48        2.27      3.06 o 
  -5   9   6        2.79        1.45      2.45 o 
  -4   9   6        5.49        5.95      3.41 o 
  -3   9   6        0.02       -0.90      2.80 o 
  -2   9   6        0.76        2.15      3.05 o 
  -1   9   6       17.47       26.84      6.75 o 
 -14   1   7        0.01       -0.42      4.16 o 
 -13   1   7       33.56       21.73      4.26 o 
 -12   1   7       14.13       17.17      3.05 o 
 -11   1   7      101.80      108.29      3.97 o 
 -10   1   7        2.78        1.85      1.42 o 
  -9   1   7       31.71       34.24      2.57 o 
  -8   1   7       66.77       71.49      2.86 o 
  -7   1   7        5.00        5.44      1.19 o 
  -6   1   7      265.14      275.58      4.97 o 
  -5   1   7       17.82       20.60      1.60 o 
  -4   1   7      133.75      144.02      3.34 o 
  -3   1   7       40.35       43.24      3.63 o 
  -2   1   7      107.72      117.64      3.60 o 
  -1   1   7       33.18       33.97      1.81 o 
   0   1   7       60.58       59.63      2.24 o 
   1   1   7       46.51       54.74      2.19 o 
   2   1   7       10.29       12.17      2.10 o 
   3   1   7      354.37      358.97      8.43 o 
   4   1   7        4.76        2.64      2.43 o 
   5   1   7      115.13      135.89      6.38 o 
   6   1   7       38.97       43.37      5.44 o 
   7   1   7       21.82       25.63      3.94 o 
 -14   2   7        3.50        7.25      3.03 o 
 -13   2   7        3.91        1.82      2.05 o 
 -12   2   7       89.17       83.97      7.15 o 
 -11   2   7       55.15       64.61      3.85 o 
 -10   2   7      142.32      140.29      6.38 o 
  -9   2   7       48.74       54.05      3.52 o 
  -8   2   7       13.05       12.47      2.10 o 
  -7   2   7       49.61       52.52      3.47 o 
  -6   2   7      147.06      154.70      4.94 o 
  -5   2   7      272.07      261.46      4.91 o 
  -4   2   7      198.47      191.87      4.07 o 
  -3   2   7       53.64       52.26      2.75 o 
  -2   2   7       31.03       30.02      1.43 o 
  -1   2   7      159.49      153.32      3.05 o 
   0   2   7       46.72       49.95      2.35 o 
   1   2   7       63.19       66.31      2.67 o 
   2   2   7       40.83       43.51      3.12 o 
   3   2   7      363.61      374.19      7.64 o 
   4   2   7       48.55       49.36      5.96 o 
   5   2   7       78.82       82.91      5.19 o 
   6   2   7        0.58        1.64      2.35 o 
   7   2   7        4.44       14.25      3.45 o 
 -13   3   7        2.06        4.76      3.38 o 
 -12   3   7        6.51        6.04      2.01 o 
 -11   3   7      102.88       89.71     10.25 o 
 -10   3   7       56.43       66.88      3.68 o 
  -9   3   7        7.77        5.20      1.85 o 
  -8   3   7       45.37       51.86      3.70 o 
  -7   3   7      277.50      266.88      7.03 o 
  -6   3   7       39.92       41.87      3.11 o 
  -5   3   7      229.76      226.85      6.19 o 
  -4   3   7      466.83      441.71     14.47 o 
  -3   3   7       11.84       13.65      1.52 o 
  -2   3   7       68.76       78.79      5.04 o 
  -1   3   7        9.79       11.70      3.47 o 
   0   3   7      258.88      263.15      5.26 o 
   1   3   7       13.41       11.87      2.29 o 
   2   3   7      215.10      210.23      6.30 o 
   3   3   7       76.63       71.05      4.12 o 
   4   3   7        3.26        4.12      1.98 o 
   5   3   7       60.82       69.11      6.05 o 
   6   3   7       17.83       22.62      3.61 o 
   7   3   7       11.19       12.02      5.99 o 
 -13   4   7       89.49      112.56      8.32 o 
 -12   4   7        6.76        9.26      3.61 o 
 -11   4   7       68.73       62.09      4.33 o 
 -10   4   7       43.53       41.18      5.80 o 
  -9   4   7        0.05       -0.89      1.71 o 
  -8   4   7      118.28      115.03      5.03 o 
  -7   4   7       57.43       62.27      3.93 o 
  -6   4   7       66.11       61.68      3.80 o 
  -5   4   7        4.33        2.75      1.55 o 
  -4   4   7     1148.85     1116.69     17.17 o 
  -3   4   7      190.95      184.44      5.02 o 
  -2   4   7      399.19      394.14      8.83 o 
  -1   4   7       69.26       81.78      3.79 o 
   0   4   7       86.32       74.07      6.83 o 
   1   4   7        5.28        3.61      1.73 o 
   2   4   7      153.51      141.15      6.91 o 
   3   4   7       41.91       41.89      3.61 o 
   4   4   7       27.83       26.76      3.30 o 
   5   4   7       52.73       46.78      4.21 o 
   6   4   7        6.32        8.53      3.44 o 
 -12   5   7       58.90       57.86      6.62 o 
 -11   5   7       39.88       36.29      3.38 o 
 -10   5   7       40.15       32.81      3.17 o 
  -9   5   7        7.09        4.23      1.90 o 
  -8   5   7      189.77      175.65      6.38 o 
  -7   5   7       37.30       32.07      3.58 o 
  -6   5   7        8.18        7.46      2.16 o 
  -5   5   7      146.17      135.56      6.75 o 
  -4   5   7      141.73      146.73      4.67 o 
  -3   5   7        6.89        8.75      2.03 o 
  -2   5   7        1.50        2.49      2.00 o 
  -1   5   7      246.97      228.88      8.68 o 
   0   5   7        2.06        1.42      1.97 o 
   1   5   7        4.15        0.73      2.67 o 
   2   5   7        2.72        4.62      2.63 o 
   3   5   7       38.48       37.53      4.72 o 
   4   5   7        5.45        2.25      2.63 o 
   5   5   7        9.61       16.53      3.24 o 
   6   5   7        1.26        0.42      4.58 o 
 -11   6   7       40.59       68.45     16.27 o 
 -10   6   7        8.20        5.26      2.17 o 
  -9   6   7       46.73       44.34      4.25 o 
  -8   6   7       81.54       78.75      6.38 o 
  -7   6   7       42.88       36.41      3.71 o 
  -6   6   7       79.34       69.96      4.62 o 
  -5   6   7       62.47       61.46      7.00 o 
  -4   6   7       14.23       11.55      2.98 o 
  -3   6   7       18.01       16.77      3.47 o 
  -2   6   7        5.14        3.99      2.28 o 
  -1   6   7       17.26       19.99      3.50 o 
   0   6   7       30.52       21.83      3.91 o 
   1   6   7        0.02        0.24      2.10 o 
   2   6   7        2.70        0.72      2.31 o 
   3   6   7       58.88       56.07      5.83 o 
   4   6   7        0.12       -1.28      2.54 o 
   5   6   7        7.80        3.60      3.24 o 
 -10   7   7        0.65        4.27      4.55 o 
  -9   7   7       99.49       96.89      6.05 o 
  -8   7   7        1.48       -0.53      2.12 o 
  -7   7   7       11.42       18.21      3.24 o 
  -6   7   7        6.31        5.93      2.79 o 
  -5   7   7        5.24        1.28      2.38 o 
  -4   7   7       26.26       34.28      7.67 o 
  -3   7   7        5.78        5.27      2.70 o 
  -2   7   7        2.81        1.44      3.09 o 
  -1   7   7       42.88       33.22      6.55 o 
   0   7   7      126.84      139.25      7.83 o 
   1   7   7       84.55       73.73      6.33 o 
   2   7   7        6.26        3.61      4.53 o 
   3   7   7        5.88        3.78      3.53 o 
  -7   8   7        9.11       13.11      4.09 o 
  -6   8   7       98.35      110.87      7.50 o 
  -5   8   7        0.59        0.11      3.98 o 
  -4   8   7      149.56      154.93     12.11 o 
  -3   8   7        0.01        0.37      2.59 o 
  -2   8   7       48.80       65.69      8.78 o 
  -1   8   7        3.32        6.35      4.65 o 
   0   8   7       14.04       16.85      5.89 o 
   1   8   7       19.08       34.77      7.61 o 
 -14   0   8       36.35       35.73      7.54 o 
 -13   0   8       68.19       60.94      8.21 o 
 -12   0   8       31.78       40.54      4.77 o 
 -11   0   8      465.47      505.72     13.93 o 
 -10   0   8       22.06       28.49      7.38 o 
  -9   0   8      117.06      131.43     11.08 o 
  -8   0   8       73.35       75.29      5.04 o 
  -7   0   8       51.82       45.57      4.05 o 
  -6   0   8      150.72      138.55      6.11 o 
  -5   0   8        2.64        6.87      2.00 o 
  -4   0   8       68.72       75.50      4.42 o 
  -3   0   8      270.65      261.24      8.23 o 
  -2   0   8     1280.71     1287.04     20.93 o 
  -1   0   8       30.92       30.72      2.92 o 
   0   0   8      159.86      172.91      5.16 o 
   1   0   8       45.20       45.50      2.92 o 
   2   0   8     1509.35     1559.37     41.45 o 
   3   0   8       16.35       19.69      5.82 o 
   4   0   8     1433.26     1519.23     43.19 o 
   5   0   8        2.27        3.11      4.40 o 
   6   0   8       14.66       19.66      6.84 o 
 -14   1   8        5.83        4.54      3.45 o 
 -13   1   8        5.58        5.05      2.61 o 
 -12   1   8      338.40      363.96      8.53 o 
 -11   1   8       18.42       20.71      3.06 o 
 -10   1   8      176.07      200.14      6.74 o 
  -9   1   8        6.73       11.16      1.78 o 
  -8   1   8      157.96      162.04      4.33 o 
  -7   1   8       37.71       42.81      2.60 o 
  -6   1   8      198.18      199.12      4.34 o 
  -5   1   8        0.12        1.24      0.93 o 
  -4   1   8       57.39       59.85      2.87 o 
  -3   1   8        0.01        1.85      1.07 o 
  -2   1   8      280.99      278.50      5.51 o 
  -1   1   8       14.27       12.75      1.99 o 
   0   1   8        0.78        0.12      0.94 o 
   1   1   8        4.22        4.52      1.36 o 
   2   1   8       33.64       33.83      3.09 o 
   3   1   8        1.81        0.90      2.67 o 
   4   1   8        6.11        4.82      2.55 o 
   5   1   8        0.67        0.07      2.44 o 
   6   1   8        9.18        9.01      4.46 o 
 -13   2   8       59.48       76.15      6.39 o 
 -12   2   8        0.06        0.80      1.85 o 
 -11   2   8       38.08       39.36      2.87 o 
 -10   2   8       70.28       75.28      3.79 o 
  -9   2   8        0.04       -1.69      1.16 o 
  -8   2   8       10.23       12.34      1.96 o 
  -7   2   8        0.01       -0.16      1.10 o 
  -6   2   8      171.55      180.57      4.36 o 
  -5   2   8       10.60        8.38      1.60 o 
  -4   2   8       14.74       11.98      1.78 o 
  -3   2   8        0.09        0.91      1.14 o 
  -2   2   8        7.90       11.53      1.46 o 
  -1   2   8        1.60        1.26      1.00 o 
   0   2   8       32.56       34.36      1.84 o 
   1   2   8       28.59       28.71      3.07 o 
   2   2   8      117.77      127.41      5.10 o 
   3   2   8       33.63       31.17      3.27 o 
   4   2   8       29.74       29.65      3.94 o 
   5   2   8       41.09       49.08      4.62 o 
   6   2   8      188.23      202.81      8.34 o 
 -13   3   8        0.73        1.52      1.94 o 
 -12   3   8       49.30       42.24      3.50 o 
 -11   3   8       81.04       85.18      5.73 o 
 -10   3   8        0.26       -1.05      1.65 o 
  -9   3   8       33.52       23.70      3.92 o 
  -8   3   8       66.09       62.05      3.90 o 
  -7   3   8      213.23      208.38      6.59 o 
  -6   3   8      228.95      233.37      7.32 o 
  -5   3   8      374.32      362.63      7.18 o 
  -4   3   8      683.11      677.84     10.30 o 
  -3   3   8        0.57        0.62      1.23 o 
  -2   3   8        0.36       -1.70      1.14 o 
  -1   3   8       33.70       38.34      2.59 o 
   0   3   8       49.64       50.56      5.22 o 
   1   3   8        1.88        1.54      1.92 o 
   2   3   8        9.42        8.65      2.11 o 
   3   3   8        0.02        1.55      1.71 o 
   4   3   8        5.46        5.38      3.07 o 
   5   3   8        6.46        7.16      3.25 o 
   6   3   8        5.43       10.69      4.18 o 
 -12   4   8        2.53        4.78      2.45 o 
 -11   4   8       17.97       20.57      2.79 o 
 -10   4   8        3.67        3.49      2.10 o 
  -9   4   8       21.66       15.36      2.66 o 
  -8   4   8      191.96      184.93      7.70 o 
  -7   4   8      114.25      111.87      5.21 o 
  -6   4   8        2.92       -0.39      1.53 o 
  -5   4   8        2.95        2.21      1.58 o 
  -4   4   8     1285.21     1293.54     19.31 o 
  -3   4   8      466.11      451.80      8.30 o 
  -2   4   8      315.09      325.48      9.01 o 
  -1   4   8      237.97      241.12      8.92 o 
   0   4   8      216.70      192.50     16.13 o 
   1   4   8       17.33       11.44      3.52 o 
   2   4   8      128.26      102.14     12.51 o 
   3   4   8       14.48        8.36      2.97 o 
   4   4   8        3.42        4.22      2.74 o 
   5   4   8       58.93       57.24      9.27 o 
 -12   5   8       10.06       14.32      5.18 o 
 -11   5   8        2.78        6.79      2.09 o 
 -10   5   8       10.58        5.07      2.03 o 
  -9   5   8        6.34        5.67      2.58 o 
  -8   5   8       76.52       76.55      7.29 o 
  -7   5   8       59.68       53.18      4.10 o 
  -6   5   8        0.02        2.84      1.85 o 
  -5   5   8       76.79       68.15      4.42 o 
  -4   5   8       22.70       28.37      8.06 o 
  -3   5   8       42.50       40.66      4.22 o 
  -2   5   8       27.62       32.57      4.01 o 
  -1   5   8      104.29       98.51     17.54 o 
   0   5   8       14.42       12.44      6.59 o 
   1   5   8       28.25       20.89      4.66 o 
   2   5   8        2.67       -0.08      2.28 o 
   3   5   8        0.59       -0.04      2.49 o 
   4   5   8        1.76        5.78      3.07 o 
 -11   6   8        4.41        0.65      2.50 o 
 -10   6   8        5.30        5.53      3.06 o 
  -9   6   8        3.96        2.59      1.89 o 
  -8   6   8        2.10        0.07      1.93 o 
  -7   6   8        0.42       -1.25      1.94 o 
  -6   6   8        0.77       -0.29      1.81 o 
  -5   6   8        0.01       -0.14      3.14 o 
  -4   6   8       31.58       27.29      4.24 o 
  -3   6   8        5.30        6.40      3.76 o 
  -2   6   8        4.64        3.91      2.45 o 
  -1   6   8       12.45       13.16      3.41 o 
   0   6   8        0.56        4.04      2.45 o 
   1   6   8        3.96        7.27      3.12 o 
   2   6   8        5.55        4.91      5.51 o 
   3   6   8      217.55      225.48     10.50 o 
  -9   7   8       30.35       42.79      4.72 o 
  -8   7   8       14.79       17.68      3.40 o 
  -7   7   8       22.72       22.63      5.75 o 
  -6   7   8        0.70        0.61      2.77 o 
  -5   7   8       26.14       22.78      4.26 o 
  -4   7   8        0.60       -0.40      2.42 o 
  -3   7   8       11.29       10.27      4.13 o 
  -2   7   8        0.21       -3.26      3.14 o 
  -1   7   8       28.69       27.96      6.55 o 
   0   7   8       21.27       22.58      6.73 o 
   1   7   8       36.61       30.65      4.92 o 
   2   7   8       16.32        8.06      3.68 o 
  -6   8   8        2.26       -1.14      2.76 o 
  -5   8   8       59.03       58.56      6.38 o 
  -4   8   8        7.98        6.73      3.26 o 
  -3   8   8        0.27       -0.20      3.27 o 
  -2   8   8       41.48       37.98      7.93 o 
  -1   8   8       29.27       24.47      6.18 o 
 -13   1   9       32.78       42.96      3.79 o 
 -12   1   9       31.68       41.09      4.17 o 
 -11   1   9      132.57      144.95      6.27 o 
 -10   1   9        3.48        5.33      2.71 o 
  -9   1   9        1.06        0.58      1.37 o 
  -8   1   9       18.10       20.33      2.33 o 
  -7   1   9      222.47      208.30      7.25 o 
  -6   1   9       12.21       14.66      1.99 o 
  -5   1   9       48.50       50.87      2.98 o 
  -4   1   9       64.38       58.42      3.04 o 
  -3   1   9       74.28       73.96      3.26 o 
  -2   1   9        0.64        0.75      1.18 o 
  -1   1   9        1.82       -0.28      1.02 o 
   0   1   9       24.71       23.36      1.90 o 
   1   1   9      325.67      319.52     17.13 o 
   2   1   9        0.25        1.10      4.49 o 
   3   1   9      224.66      233.24     19.18 o 
   4   1   9       53.19       68.47      5.28 o 
   5   1   9        0.59        1.09      2.73 o 
 -13   2   9      243.83      256.56      7.67 o 
 -12   2   9       34.73       32.53      3.31 o 
 -11   2   9      263.30      273.72     12.40 o 
 -10   2   9       33.33       33.26      3.59 o 
  -9   2   9        1.48        1.18      1.79 o 
  -8   2   9       11.06       11.14      1.96 o 
  -7   2   9      134.52      130.64      3.99 o 
  -6   2   9       13.75       16.37      1.85 o 
  -5   2   9        1.32        0.23      1.25 o 
  -4   2   9       75.71       80.76      3.51 o 
  -3   2   9       11.62       12.56      1.82 o 
  -2   2   9       22.84       23.45      1.93 o 
  -1   2   9        0.00        0.23      1.04 o 
   0   2   9       22.41       25.76      3.66 o 
   1   2   9       25.67       24.27      3.60 o 
   2   2   9       92.98      100.53      6.25 o 
   3   2   9       89.85      101.06     10.99 o 
   4   2   9        3.67        4.73      3.34 o 
   5   2   9        9.83       13.31      3.55 o 
 -13   3   9        6.59        3.41      2.39 o 
 -12   3   9       18.68       14.09      2.74 o 
 -11   3   9       14.42        2.92      2.30 o 
 -10   3   9       53.77       49.42      3.54 o 
  -9   3   9        9.41        8.83      2.10 o 
  -8   3   9        5.12        3.44      1.68 o 
  -7   3   9        0.03       -0.04      1.42 o 
  -6   3   9      618.79      604.92     10.15 o 
  -5   3   9        9.46        6.90      1.71 o 
  -4   3   9      575.52      587.10     16.86 o 
  -3   3   9       59.45       54.44      3.15 o 
  -2   3   9        7.63        6.95      1.72 o 
  -1   3   9        0.01        0.14      1.82 o 
   0   3   9      170.94      173.06      7.86 o 
   1   3   9       32.40       27.86      5.94 o 
   2   3   9       24.68       22.50     10.60 o 
   3   3   9       18.89       18.74      6.27 o 
   4   3   9        0.11       -0.57      3.92 o 
   5   3   9       11.27       19.72      7.38 o 
 -12   4   9        0.39        0.06      2.11 o 
 -11   4   9        1.53        2.58      2.26 o 
 -10   4   9       42.61       42.11      4.05 o 
  -9   4   9       56.49       46.32      4.03 o 
  -8   4   9        0.42       -0.68      1.56 o 
  -7   4   9       62.84       50.01      4.01 o 
  -6   4   9      110.17      108.74      4.47 o 
  -5   4   9        7.55        6.83      2.54 o 
  -4   4   9       34.02       38.41      3.41 o 
  -3   4   9        1.79       -1.75      1.46 o 
  -2   4   9        1.92        0.41      1.90 o 
  -1   4   9        1.64       -0.34      1.87 o 
   0   4   9       17.25       15.13      3.39 o 
   1   4   9        0.36        2.79      2.55 o 
   2   4   9        6.82        6.03      3.21 o 
   3   4   9        1.52        0.72      3.34 o 
   4   4   9        6.59        6.98      5.37 o 
 -11   5   9       30.86       35.44      3.62 o 
 -10   5   9        9.43        8.29      2.71 o 
  -9   5   9       41.69       48.85      4.32 o 
  -8   5   9       16.46       18.75      3.17 o 
  -7   5   9       14.15       11.84      2.66 o 
  -6   5   9       92.51       82.44      5.98 o 
  -5   5   9       36.71       42.44      3.93 o 
  -4   5   9      222.08      214.78      7.09 o 
  -3   5   9      145.54      153.48      5.86 o 
  -2   5   9        3.28        0.17      2.21 o 
  -1   5   9        9.01        5.91      2.72 o 
   0   5   9      104.32      100.29      6.91 o 
   1   5   9        3.59        5.61      2.82 o 
   2   5   9       25.29       20.35      4.15 o 
   3   5   9        0.04        1.38      2.78 o 
 -10   6   9       24.31       23.54      3.31 o 
  -9   6   9        1.65        2.25      2.45 o 
  -8   6   9       20.68       15.75      3.29 o 
  -7   6   9        5.02        3.94      2.38 o 
  -6   6   9        6.87        8.23      2.50 o 
  -5   6   9        5.05        7.54      3.11 o 
  -4   6   9       38.40       37.90      8.74 o 
  -3   6   9        0.00       -2.26      3.06 o 
  -2   6   9        3.31        2.49      3.29 o 
  -1   6   9        0.26       -0.33      2.62 o 
   0   6   9       25.67       31.94      4.81 o 
   1   6   9       33.64       46.32      5.65 o 
   2   6   9        0.40       -0.19      4.32 o 
  -8   7   9       68.40       76.35      7.49 o 
  -7   7   9        0.28        1.88      2.90 o 
  -6   7   9       80.94       85.31      7.15 o 
  -5   7   9        6.92        4.63      3.14 o 
  -4   7   9       68.68       75.40      9.39 o 
  -3   7   9        8.43       12.04      5.27 o 
  -2   7   9      107.35      128.34     11.47 o 
  -1   7   9        0.19        9.32      4.59 o 
   0   7   9        2.44        2.00      2.93 o 
 -13   0  10       62.49       66.07      9.20 o 
 -12   0  10      241.53      257.61     10.80 o 
 -11   0  10        0.85       -1.56      2.43 o 
 -10   0  10       35.16       40.17      4.92 o 
  -9   0  10       51.47       60.26      8.17 o 
  -8   0  10      505.21      514.35     20.73 o 
  -7   0  10        8.12        6.74      3.22 o 
  -6   0  10       94.34       86.87      5.61 o 
  -5   0  10       10.03        9.16      2.66 o 
  -4   0  10      249.28      250.74      8.52 o 
  -3   0  10       84.77       77.18      5.01 o 
  -2   0  10      307.66      305.75     12.47 o 
  -1   0  10        1.91        0.90      2.02 o 
   1   0  10      217.79      209.30     13.86 o 
   2   0  10      102.18      133.00     11.99 o 
   3   0  10      257.86      287.36     17.61 o 
   4   0  10       23.43       29.08      7.95 o 
 -13   1  10        0.05        0.30      2.17 o 
 -12   1  10        8.55       12.98      2.96 o 
 -11   1  10       13.69       14.50      3.44 o 
 -10   1  10        3.35        2.69      1.76 o 
  -9   1  10        7.35        4.30      1.86 o 
  -8   1  10        8.00        6.92      1.89 o 
  -7   1  10        1.31        0.25      1.38 o 
  -6   1  10        0.04       -1.69      1.33 o 
  -5   1  10       19.92       24.17      2.76 o 
  -4   1  10       13.19       11.08      1.92 o 
  -3   1  10        2.34        3.81      1.93 o 
  -2   1  10      187.92      190.85      5.08 o 
  -1   1  10       17.58       17.04      1.88 o 
   0   1  10       43.74       47.40      3.81 o 
   1   1  10        7.26        1.97      4.30 o 
   2   1  10      565.63      581.96     25.04 o 
   3   1  10        0.04       -0.71      3.03 o 
   4   1  10        6.38        1.05      3.49 o 
 -13   2  10        1.72        1.19      2.29 o 
 -12   2  10      172.32      179.55      7.46 o 
 -11   2  10       17.40       12.31      2.92 o 
 -10   2  10        1.04        4.58      2.29 o 
  -9   2  10       18.35       17.66      3.00 o 
  -8   2  10       40.45       42.52      6.50 o 
  -7   2  10        7.98       10.44      2.10 o 
  -6   2  10       10.14       11.99      2.05 o 
  -5   2  10       19.33       22.04      2.48 o 
  -4   2  10        2.15        2.18      1.47 o 
  -3   2  10        0.55       -1.89      2.18 o 
  -2   2  10        5.49        9.39      1.71 o 
  -1   2  10        7.49        9.75      2.35 o 
   0   2  10      119.47      121.86      6.82 o 
   1   2  10        4.23        4.82      4.88 o 
   2   2  10       59.58       62.28      9.19 o 
   3   2  10        1.55        4.64      5.29 o 
   4   2  10        3.92       -1.02      5.10 o 
 -12   3  10        3.57        1.95      2.52 o 
 -11   3  10        2.02        1.06      2.41 o 
 -10   3  10       16.79       17.30      3.23 o 
  -9   3  10        0.64       -0.16      1.89 o 
  -8   3  10       82.58       78.83      4.94 o 
  -7   3  10       54.29       51.73      3.70 o 
  -6   3  10      162.31      169.44      5.35 o 
  -5   3  10        0.00        0.07      1.66 o 
  -4   3  10      518.61      515.96     10.86 o 
  -3   3  10       42.89       46.37      3.63 o 
  -2   3  10       11.37        9.33      2.36 o 
  -1   3  10       14.55       15.17      3.26 o 
   0   3  10      159.22      139.22     15.61 o 
   1   3  10      120.53      123.67     18.54 o 
   2   3  10        5.35       12.72      5.59 o 
   3   3  10       10.31        2.04      4.78 o 
 -12   4  10        0.37        0.12      2.25 o 
 -11   4  10       19.97       21.54      3.58 o 
 -10   4  10      164.52      172.37      7.18 o 
  -9   4  10       97.26       99.09      4.85 o 
  -8   4  10       23.63       29.07      3.11 o 
  -7   4  10      361.56      329.07      7.88 o 
  -6   4  10      426.17      434.14     14.51 o 
  -5   4  10        0.00       -1.30      1.62 o 
  -4   4  10      176.49      158.82      8.33 o 
  -3   4  10      189.29      200.02      7.14 o 
  -2   4  10       56.79       53.25      5.19 o 
  -1   4  10       34.36       25.25      4.19 o 
   0   4  10       19.58       18.20      3.83 o 
   1   4  10        1.93       -1.37      3.46 o 
   2   4  10        1.11        1.22      2.92 o 
   3   4  10       32.53       39.85      8.88 o 
 -11   5  10        0.06       -2.40      2.84 o 
 -10   5  10        5.38        6.32      2.77 o 
  -9   5  10        2.36       -0.05      2.66 o 
  -8   5  10      101.30      102.36      5.00 o 
  -7   5  10        0.10       -1.24      1.61 o 
  -6   5  10        0.28       -0.71      1.64 o 
  -5   5  10       90.92       92.12      5.31 o 
  -4   5  10       77.45       80.49      4.93 o 
  -3   5  10      110.01      104.23     11.52 o 
  -2   5  10        0.26       -1.80      2.17 o 
  -1   5  10        0.55       -1.67      2.33 o 
   0   5  10        8.77        1.67      2.75 o 
   1   5  10        0.06       -0.60      3.42 o 
   2   5  10        0.99       -3.67      2.45 o 
  -9   6  10        3.90        4.65      2.85 o 
  -8   6  10        8.42        9.16      2.87 o 
  -7   6  10        3.32        3.35      2.42 o 
  -6   6  10        1.58        0.60      2.10 o 
  -5   6  10        7.98        9.45      3.42 o 
  -4   6  10       24.55       28.97      6.47 o 
  -3   6  10        1.15       -3.43      3.00 o 
  -2   6  10       15.85       24.27      4.38 o 
  -1   6  10        0.64       -2.82      2.30 o 
   0   6  10        0.07       -0.28      2.79 o 
  -6   7  10       10.46       21.34      4.51 o 
  -5   7  10        2.08       -2.20      3.22 o 
  -4   7  10        9.49       13.96      5.56 o 
  -3   7  10        0.01       -1.77      3.22 o 
 -12   1  11       19.60       30.17      4.04 o 
 -11   1  11       47.01       49.08      4.00 o 
 -10   1  11        1.39        2.83      1.84 o 
  -9   1  11       19.84       26.00      3.18 o 
  -8   1  11       10.51        7.83      2.10 o 
  -7   1  11        0.81       -0.93      1.36 o 
  -6   1  11       95.18       91.70      5.69 o 
  -5   1  11       77.90       83.07      4.96 o 
  -4   1  11      148.34      140.59      4.78 o 
  -3   1  11       16.60       14.08      2.16 o 
  -2   1  11        5.37        5.19      2.32 o 
  -1   1  11       10.10        7.61      2.63 o 
   0   1  11      139.97      161.52     13.10 o 
   1   1  11        4.78        5.16      5.02 o 
   2   1  11      207.24      237.62     16.59 o 
   3   1  11        4.19        1.15      5.15 o 
 -12   2  11        6.03        4.69      3.32 o 
 -11   2  11       37.00       42.13      4.54 o 
 -10   2  11        3.12        3.25      2.76 o 
  -9   2  11        9.54        9.64      2.69 o 
  -8   2  11        1.94        1.65      1.72 o 
  -7   2  11       62.54       62.76      3.86 o 
  -6   2  11        3.73        3.75      1.76 o 
  -5   2  11        0.49        1.42      1.50 o 
  -4   2  11        4.39        1.59      1.63 o 
  -3   2  11        0.67        0.59      1.44 o 
  -2   2  11        1.98        4.91      2.68 o 
  -1   2  11       67.11       55.26      4.23 o 
   0   2  11        2.79        0.77      2.33 o 
   1   2  11       64.02       61.49      9.55 o 
   2   2  11       22.13       28.39      7.35 o 
 -12   3  11       86.70       83.21      5.99 o 
 -11   3  11        3.98        4.35      2.76 o 
 -10   3  11       72.94       75.50      5.32 o 
  -9   3  11       12.32       15.81      3.07 o 
  -8   3  11      107.05      110.21      6.03 o 
  -7   3  11        0.12        0.69      2.09 o 
  -6   3  11      595.85      607.81     12.80 o 
  -5   3  11        3.64        1.16      1.92 o 
  -4   3  11      162.56      167.07      6.30 o 
  -3   3  11       15.35       14.92      3.48 o 
  -2   3  11       28.12       26.13      3.41 o 
  -1   3  11       15.39       10.33      3.06 o 
   0   3  11      137.00      127.46      7.82 o 
   1   3  11        2.21        2.62      4.89 o 
   2   3  11       21.01       26.11      7.40 o 
 -11   4  11        3.26        5.74      2.93 o 
 -10   4  11        0.05       -3.11      2.08 o 
  -9   4  11       17.93       13.85      3.62 o 
  -8   4  11       47.29       48.95      6.68 o 
  -7   4  11       30.72       33.59      4.07 o 
  -6   4  11      240.93      233.24      7.89 o 
  -5   4  11       70.47       69.28      5.07 o 
  -4   4  11       28.72       21.83      4.05 o 
  -3   4  11       24.61       32.44     10.75 o 
  -2   4  11       61.15       68.27      6.04 o 
  -1   4  11        7.14        2.01      3.50 o 
   0   4  11       14.33        8.21      3.39 o 
   1   4  11       19.10       15.43      4.31 o 
 -10   5  11        0.56        2.72      2.71 o 
  -9   5  11       90.48      108.52      6.96 o 
  -8   5  11        2.23        3.56      2.65 o 
  -7   5  11       19.36       16.95      2.83 o 
  -6   5  11       28.38       29.05      3.76 o 
  -5   5  11       66.93       54.82      4.56 o 
  -4   5  11       65.56       49.39      8.08 o 
  -3   5  11       65.46       64.60      6.06 o 
  -2   5  11        4.79        4.09      2.98 o 
  -1   5  11        4.12        6.17      3.69 o 
   0   5  11       38.39       44.49      5.76 o 
  -7   6  11       14.77       12.91      2.82 o 
  -6   6  11        4.18        2.71      2.99 o 
  -5   6  11        8.72        8.99      4.77 o 
  -4   6  11       11.66       19.67      5.94 o 
  -3   6  11        0.19        3.43      3.97 o 
 -12   0  12        0.36        1.07      2.92 o 
 -11   0  12        1.65        2.43      3.07 o 
 -10   0  12       39.35       35.03      8.79 o 
  -9   0  12       41.81       49.33      5.59 o 
  -8   0  12        0.07        4.08      2.90 o 
  -7   0  12       48.22       56.33      5.51 o 
  -6   0  12        0.95       -0.60      2.36 o 
  -5   0  12        0.85       -0.95      2.19 o 
  -4   0  12        8.04        3.82      6.78 o 
  -3   0  12        4.55        0.44      2.35 o 
  -2   0  12        4.89        0.62      2.97 o 
 -12   1  12        6.24        6.46      2.99 o 
 -11   1  12       48.05       47.53      5.43 o 
 -10   1  12      103.45      119.81      6.30 o 
  -9   1  12       26.82       19.00      2.78 o 
  -8   1  12       14.85       14.48      2.56 o 
  -7   1  12        3.00        6.71      2.02 o 
  -6   1  12       10.36       10.47      3.35 o 
  -5   1  12        0.23       -0.06      1.56 o 
  -4   1  12       75.59       70.52      3.92 o 
  -3   1  12        7.23        3.63      1.84 o 
  -2   1  12       18.77       14.70      3.41 o 
 -11   2  12        2.54        8.13      3.04 o 
 -10   2  12        6.30        4.86      2.63 o 
  -9   2  12       40.05       37.00      3.57 o 
  -8   2  12       42.52       37.86      3.57 o 
  -7   2  12       24.30       26.13      3.14 o 
  -6   2  12      339.56      360.16      8.40 o 
  -5   2  12        8.21        6.24      2.07 o 
  -4   2  12        2.86        2.94      1.86 o 
  -3   2  12        2.49        2.70      3.42 o 
  -2   2  12      192.00      214.29      9.08 o 
  -1   2  12       83.74       88.45      8.84 o 
   0   2  12        0.17        0.83      4.56 o 
 -11   3  12       13.50       12.88      3.43 o 
 -10   3  12       61.02       63.62      8.06 o 
  -9   3  12       34.77       32.41      4.16 o 
  -8   3  12       10.03        6.36      2.61 o 
  -7   3  12       22.25       22.13      3.46 o 
  -6   3  12      117.81      116.74      6.06 o 
  -5   3  12       28.95       35.87      4.64 o 
  -4   3  12        2.63       -1.49      2.25 o 
  -3   3  12       19.78       22.18      4.14 o 
  -2   3  12        0.02        3.06      3.49 o 
  -1   3  12        0.32       -1.38      5.94 o 
   0   3  12       79.52      102.15     11.87 o 
 -10   4  12       33.84       33.29      5.62 o 
  -9   4  12        4.09        7.27      2.94 o 
  -8   4  12       61.07       53.18      4.83 o 
  -7   4  12        1.38        0.01      2.35 o 
  -6   4  12       17.93       22.57      3.67 o 
  -5   4  12        1.90       -0.09      4.10 o 
  -4   4  12        7.83        7.84      3.36 o 
  -3   4  12        1.50        3.50      3.87 o 
  -2   4  12       28.36       22.68      6.20 o 
  -1   4  12       31.99       14.67      4.09 o 
  -8   5  12        3.35        0.90      2.69 o 
  -7   5  12        1.47       -1.18      2.58 o 
  -6   5  12       68.36       46.96      6.04 o 
  -5   5  12       52.68       56.32      6.26 o 
  -4   5  12       12.36       10.67      4.80 o 
  -3   5  12        6.06        5.46      4.25 o 
 -10   1  13       16.64       12.71      2.85 o 
  -9   1  13        4.22        5.50      2.33 o 
  -8   1  13       29.96       28.21      3.34 o 
  -7   1  13       19.60       23.82      3.48 o 
  -6   1  13       24.01       20.78      2.90 o 
  -5   1  13       24.67       18.98      2.73 o 
  -4   1  13       21.21       26.52      3.06 o 
  -3   1  13       10.01        4.56      2.98 o 
 -10   2  13        1.76        2.31      3.08 o 
  -9   2  13        5.40        4.18      2.33 o 
  -8   2  13      207.22      217.24      9.96 o 
  -7   2  13       55.79       50.07      3.95 o 
  -6   2  13      395.34      401.20      9.27 o 
  -5   2  13        6.50        9.76      2.36 o 
  -4   2  13       39.57       42.44      5.29 o 
  -3   2  13       28.60       25.21      4.53 o 
  -2   2  13      120.25      127.86      7.78 o 
  -9   3  13        7.46        3.38      2.69 o 
  -8   3  13       34.90       39.07      5.34 o 
  -7   3  13        0.10        1.17      3.96 o 
  -6   3  13       26.10       18.68      3.50 o 
  -5   3  13       15.46       14.83      4.01 o 
  -4   3  13        0.76        4.74      3.29 o 
  -3   3  13        2.13       -0.50      3.59 o 
  -6   4  13        1.19        3.93      3.57 o 
  -8   0  14      111.73       95.65      7.61 o 
  -7   0  14       58.39       64.67     11.28 o 
  -6   0  14       52.44       47.83      5.78 o 
  -5   0  14        6.21        5.33      3.45 o 
  -7   1  14        9.26        9.58      2.84 o 
  -6   1  14       50.79       41.87      3.81 o 
  -5   1  14        3.70        2.02      2.30 o 
                                                 
